# Supplementary material for: A Database of Chinese-English Bilingual Speakers: Ratings of the Age of Acquisition and Familiarity
Source: Front Psychol. 2020 Sep 18;11:554785. doi: 10.3389/fpsyg.2020.554785 (PMC7530938; doi:10.3389/fpsyg.2020.554785)
Supplement: Supplementary file 1 [file Table_1.xlsx]

## Sheet: 1835EnglishWords
Word Number	English Word	L2AoA	percent_L2AoA_ recognition	number_L2AoA_ recognition	L2AoL	L2Fam	percent_L2Fam	num_L2Fam	L2Con	L2Fre/million	L2Len	dom_trans	num_dom_trans	num_all_trans	percent_dom_trans	other_trans	trans2	trans2_count	trans3	trans3_count	trans4	trans4_count	trans5	trans5_count	trans6	trans6_count	trans7	trans7_count	trans8	trans8_count	trans9	trans9_count	trans10	trans10_count	trans11	trans11_count	trans12	trans12_count	trans13	trans13_count	trans14	trans14_count	trans15	trans15_count	trans16	trans16_count	trans17	trans17_count	trans18
1	wire	14.2273	1	22	12	5.2	1	20	4.72	19.3796	4	电线	27	29	0.931034		线	3	金属丝	3	电报	2	金属线	1
2	table	9.81818	1	22	4	6.9	1	20	4.9	126.441	5	桌子	24	32	0.75		表格	6	表	1	餐桌	1
3	plate	13	0.9545	20.999	3	5.75	1	20	4.77	53.3795	5	盘子	24	27	0.888889		碟	6	碟子	1	金属片	1	平的	1	星球	1
4	combination	14.9545	1	22	12	6.1	1	20	2.86	25.3883	11	结合	29	30	0.966667		组合	7	联合	9	密码组合	1
5	reform	15	1	22	12	5.45	1	20	2	43.003	6	改革	23	30	0.766667		改良	3	变革	2	重组	1	转变	1
6	outing	12.6818	1	22	11	5.45	1	20	2.72	2.5433	6	远足	10	29	0.344828		游览	2	外面	3	外出	5	出来	1	出门	1	出去	1	出游	1	短途旅行	2	郊游	1	外出游玩	1	外向的	1
7	dimension	16.0476	0.9545	20.999	12	5.05	1	20	2.5	5.06676	9	维度	17	27	0.62963		尺寸	5	方面	2	次元	1	规模	1	面积	1	维	1
8	summer	10.1818	1	22	4	6.9	1	20	3.64	100.19	6	夏天	19	25	0.76		夏季	4	人名	1	暑假	1
9	mom	9.54545	1	22	7	6.95	1	20	4.4	17.5453	3	妈妈	21	24	0.875		母亲	3
10	brochure	16.1111	0.8182	18.0004	11	4.1	1	20	4.76	2.07727	8	小册子	20	21	0.952381		手册	6	简装本	1	宣传的小册子	1	小册	1
11	suit	13.4545	1	22	9	6.2	1	20	4.97	38.6997	4	套装	12	35	0.342857		适合	10	西装	3	制服	2	一套	2	合适	1	起诉	1	使适应	1	套	1	西服	1	一套衣服	1
12	celebration	13.8636	1	22	11	6.25	1	20	3.47	17.4907	11	庆祝	28	28	1		庆典	7	祝贺	2
13	dustbin	13.2273	1	22	12	5.45	1	20	4.54	1.8393	7	垃圾箱	18	25	0.72		垃圾桶	6	掸子	1
14	birthday	11.9545	1	22	7	6.9	1	20	3.2	59.294	8	生日	23	24	0.958333		出生	1
15	poet	13.1818	1	22	11	6.05	1	20	4.36	12.2356	4	诗人	20	24	0.833333		诗歌	3	诗	1
16	presentation	14.4545	1	22	12	6.25	1	20	3.11	16.2464	12	展示	14	33	0.424242		代表	2	陈述	4	介绍	4	描述	4	报告	1	呈现	1	给予	1	演示	1	赠送	1
17	balloon	13.381	0.9545	20.999	9	5.85	1	20	4.92	17.7188	7	气球	23	24	0.958333		热气	1
18	volcano	14.8636	1	22	12	5.45	1	20	4.75	8.05129	7	火山	23	24	0.958333		火山	1
19	symptom	15.4545	1	22	12	5.05	1	20	3.19	1.35841	7	症状	22	27	0.814815		征兆	3	特征	1	原子	1
20	aim	14	1	22	12	6.35	1	20	3.27	30.5493	3	目标	23	28	0.821429		目的	7	瞄准	4	对准	1	旨在	1
21	seedling	14.875	0.7273	16.0006	12	3.6	1	20	4.56	0.332165	8	幼苗	15	21	0.714286		树苗	4	种子	4	播种	1	缝	1	秧苗	1
22	lyrics	14.8	0.9091	20.0002	9	4.75	1	20	3.86	7.86786	6	歌词	20	23	0.869565		诗文	1	抒情诗	1	韵律	1
23	salad	12.2727	1	22	7	6.6	1	20	4.97	24.1836	5	沙拉	21	24	0.875		色拉	3
24	questionnaire	15.0455	1	22	12	5.75	1	20	4.24	1.00641	13	问卷	19	27	0.703704		调查表	2	调查问卷	3	问卷调查	3
25	present	13.5455	1	22	6	6.7	1	20	3.39	79.5462	7	礼物	12	44	0.272727		现在	10	目前	4	出席	3	现在的	3	介绍	2	呈现	1	出席的	1	出现	1	当前的	1	当下	1	到场	1	提出	1	在场的	1	在现场	1	展示	1
26	neck	12.4091	1	22	8	6.45	1	20	5	44.8324	4	脖子	22	27	0.814815		颈部	3	颈	2
27	bush	14.1111	0.8182	18.0004	11	4.8	1	20	4.9	19.6077	4	灌木	17	20	0.85		灌木丛	7	衬套	1	树丛	1	刷子	1
28	backpack	13.0952	0.9545	20.999	9	5.55	1	20	4.96	1.36832	8	背包	17	24	0.708333		双肩包	4	双肩背包	2	包裹	1
29	screen	13.4545	1	22	8	6.6	1	20	4.6	41.0993	6	屏幕	24	24	1
30	benefit	14.0455	1	22	11	6.6	1	20	2.25	67.2065	7	利益	32	32	1		好处	5	益处	3	有利于	2	受益	2	对…有益	2	福利	1	获益	1	效益	1	有益的	1	有益于	1
31	maid	15.1111	0.8182	18.0004	10	4.7	1	20	4.64	5.89965	4	女仆	15	20	0.75		女佣	2	仆人	2	姑娘	1
32	belt	14.0455	1	22	12	5.8	1	20	4.9	20.9859	4	腰带	27	27	1		皮带	7	带	6	背带	1	裤带	1
33	agreement	13.4545	1	22	9	6.7	1	20	2.22	40.9852	9	同意	19	26	0.730769		协议	4	协定	1	一致性	1	赞成	1
34	superior	15.4091	1	22	12	5.35	1	20	2.03	5.29977	8	优秀的	6	33	0.181818		上级的	5	较高的	5	优越	4	高级的	3	更好的	2	超越的	2	最好的	1	长官	1	上等的	1	年长的	1	极好的	1	出众的	1
35	idea	12	1	22	5	6.9	1	20	1.61	366.602	4	主意	16	31	0.516129		想法	11	理念	2	点子	1	概念	1	观点	1
36	relaxation	13.4091	1	22	12	6.25	1	20	3.04	2.24088	10	放松	21	28	0.75		休息	2	松弛	3	缓和	1	消遣	1
37	shower	12.3636	1	22	7	6.4	1	20	4.89	33.0182	6	淋浴	24	26	0.923077		洗澡	8	沐浴	2	表演者	1	阵雨	1
38	quake	14.3333	0.9545	20.999	10	5.15	1	20	3.64	1.74511	5	震动	24	28	0.857143		颤抖	6	地震	4	发抖	1	发抖	1	快	1	摇动	1
39	top	12.3182	1	22	8	6.55	1	20	3.93	440.6	3	顶部	10	27	0.37037		顶端	7	顶	2	顶点	1	顶尖	1	顶尖的	1	上	1	上面	1	上装	1	最好的	1	最佳	1
40	sock	12.2381	0.9545	20.999	7	5.85	1	20	4.91	5.82033	4	袜子	18	24	0.75		短袜	5	震惊	1
41	ruler	10.9091	1	22	3	6.5	1	20	4.66	4.28345	5	尺子	20	28	0.714286		统治者	4	规则	1	米尺	1	梳子	1	直尺	1
42	thing	11.4091	1	22	5	6.7	1	20	3.17	870.581	5	东西	10	29	0.344828		事情	17	事件	1	事物	1
43	mess	14.6364	1	22	8	6.05	1	20	3.9	60.8904	4	混乱	24	25	0.96		混乱	1	乱	2	糟糕	1	食堂	1	一团乱	1	一团乱麻	1	杂乱	1	脏乱	1
44	sofa	10.4545	1	22	4	6.9	1	20	4.9	16.5636	4	沙发	24	24	1
45	habit	12.8636	1	22	7	6.65	1	20	2.76	10.892	5	习惯	23	24	0.958333		爱好	1
46	speech	12.8182	1	22	9	6.6	1	20	3.37	52.4474	6	演讲	23	29	0.793103		报告	1	发言	1	说话	1	言语	1	演说	1	语言	1
47	brightness	13.5909	1	22	12	6.3	1	20	3.43	4.59578	10	亮度	27	29	0.931034		明亮	9	光亮	4	聪明	1	光明	1	明度	1	鲜艳	1
48	illness	12.8636	1	22	8	6.65	1	20	3.54	13.2618	7	疾病	19	26	0.730769		生病	4	病	2	病痛	1
49	honor	13.9545	1	22	9	6.7	1	20	1.68	0.624669	5	荣誉	20	27	0.740741		尊敬	3	荣耀	2	荣幸	2
50	statistic	15.3636	1	22	11	5.5	1	20	2.88	3.04402	9	统计	27	28	0.964286		数据	10	统计学	2	满意	1	统计量	1
51	clothes	12.5455	1	22	7	6.7	1	20	4.76	54.5941	7	衣服	23	24	0.958333		衣物	1
52	laundry	15	1	22	12	4.95	1	20	4.93	5.1907	7	洗衣店	26	26	1		洗衣机	2	洗衣服	3	洗衣	2	待洗的衣服	1	洗衣房	1	脏衣物	1
53	song	11.7727	1	22	8	6.8	1	20	4.46	124.954	4	歌曲	20	25	0.8		歌	4	歌词	1
54	potato	11.3182	1	22	4	6.7	1	20	4.85	27.3863	6	土豆	23	24	0.958333		马铃	1
55	item	14.1429	0.9545	20.999	10	5.7	1	20	4.41	50.0182	4	项目	16	33	0.484848		条款	6	物品	5	期刊	1	商品	1	事件	1	物件	1	选项	1	主题	1
56	ray	14.6818	1	22	12	5.1	1	20	3.57	36.2556	3	射线	19	26	0.730769		光线	2	辐射	1	光束	1	行列	1	镭射	1	照射	1
57	beach	13.0909	1	22	7	6.5	1	20	4.79	52.5218	5	沙滩	24	24	1		海滩	13
58	fate	14.5714	0.9545	20.999	12	5.95	1	20	1.53	16.7421	4	命运	22	25	0.88		注定	2	命中注定	1
59	fuel	14.7273	1	22	12	5.85	1	20	4.3	42.2346	4	燃料	22	26	0.846154		汽油	3	燃油	1
60	website	13.2273	1	22	9	6.55	1	20	4.52	59.1701	7	网站	20	24	0.833333		网址	2	网络	1	网页	1
61	axe	15	0.7273	16.0006	12	3.7	1	20	5	7.11925	3	斧子	18	18	1		斧头	9	斧	1
62	abstract	15.3636	1	22	12	6	1	20	1.45	4.39252	8	抽象	20	37	0.540541		摘要	11	概要	1	梗概	1	深奥的	1	提取	1	摘取	1	直接的	1
63	vote	14.4545	1	22	10	6.5	1	20	3.85	145.186	4	投票	24	28	0.857143		选举	4
64	bacteria	15.3636	1	22	11	5.45	1	20	4.14	9.85093	8	细菌	21	24	0.875		病毒	1	病菌	1	菌	1
65	moon	11.9091	1	22	7	6.65	1	20	4.9	54.5594	4	月亮	24	25	0.96		月球	1
66	starvation	15.7727	1	22	12	5.35	1	20	2.42	2.0624	10	饥饿	27	27	1		饿死	11	饥荒	2	挨饿	1
67	disposal	17	0.7727	16.9994	12	3.85	1	20	2.89	5.20558	8	处理	19	23	0.826087		处置	5	安排	3	安置	1	暴露	1	废品	1	同意	1	支配	1
68	gossip	15.4286	0.9545	20.999	10	5.2	1	20	3	7.16387	6	八卦	6	28	0.214286		闲话	3	随笔	3	谣言	2	小道传闻	2	闲言碎语	2	闲谈	2	闲聊	2	流言蜚语	2	鹅	1	小道消息	1	小道新闻	1	长舌妇	1
69	design	13.7727	1	22	10	6.65	1	20	3.27	58	6	设计	24	25	0.96		图案	1
70	condition	14.5	1	22	8	6	1	20	2.15	69.6754	9	条件	32	34	0.941176		情况	5	状态	4	状况	2	环境	2	处境	1
71	tiger	10.0909	1	22	3	6.85	1	20	5	22.8103	5	老虎	23	24	0.958333		虎	1
72	truth	12.2273	1	22	8	6.65	1	20	1.96	81.1723	5	真相	32	33	0.969697		事实	10	真理	5	诚实	1
73	glory	15.25	0.9091	20.0002	10	5.2	1	20	1.45	23.4995	5	荣誉	9	24	0.375		光荣	7	荣耀	4	荣光	2	光辉的	1	光泽	1
74	hammer	15.5238	0.9545	20.999	12	5.2	1	20	4.77	45.5364	6	锤子	22	23	0.956522		铁锤	5	捶打	1	斧子	1	头盔	1
75	schoolbag	10.5909	1	22	4	6.9	1	20	4.66	0.0793231	9	书包	24	24	1
76	parade	16.15	0.9091	20.0002	11	4.5	1	20	4.54	16.6132	6	游行	20	24	0.833333		阅兵	3	游行队伍	1
77	acid	13.9545	1	22	11	6.2	1	20	4.25	10.2872	4	酸	23	25	0.92		急救	1	急救措施	1
78	volleyball	12.0909	1	22	7	6.5	1	20	4.93	2.03265	10	排球	21	24	0.875		棒球	1	网球	1	足球	1
79	birth	12.4545	1	22	8	6.75	1	20	4.46	40.8266	5	出生	20	26	0.769231		生	2	出生日	1	分娩	1	生孩子	1	生日	1
80	mouthful	14.1429	0.9545	20.999	11	5.3	1	20	3.96	2.7416	8	一口	22	24	0.916667		满嘴	6	满口	3	一口的量	1	一嘴	1	月度的	1	嘴巴形状的	1
81	change	12.8636	1	22	8	6.65	1	20	2.89	305.8	6	改变	26	32	0.8125		变化	5	零钱	5	更改	1	更换	1	挑战	1
82	fellow	14.0952	0.9545	20.999	12	5.5	1	20	3.67	31.3524	6	同伴	11	32	0.34375		朋友	5	同事	5	伙伴	4	家伙	4	跟随	2	同伙	1
83	outline	14.8182	1	22	10	5.35	1	20	3.61	4.82383	7	大纲	21	31	0.677419		轮廓	9	提纲	2	概述	2	出线	1	大概	1	概要	1	纲要	1	梗概	1
84	journalist	14.4091	1	22	12	5.25	1	20	4.04	16.8115	10	记者	17	24	0.708333		新闻工作	6	新闻记者	1	游记	1
85	policeman	11.8636	1	22	5	6.7	1	20	4.93	11.5118	9	警察	23	24	0.958333		警员	1
86	soccer	11.6364	1	22	7	6.8	1	20	4.76	4.06531	6	足球	24	25	0.96		分数	1
87	fertilizer	16	0.8182	18.0004	11	4.1	1	20	4.76	0.173519	10	肥料	16	20	0.8		化肥	4
88	eyesight	13.0909	1	22	12	6.4	1	20	3.59	4.00582	8	视力	18	24	0.75		眼力	3	视线	2	视野	1
89	picture	12.1818	1	22	4	6.85	1	20	4.52	133.58	7	图片	31	31	1		照片	8	图画	2	描绘	2	画	1
90	protection	13.7273	1	22	8	6.5	1	20	2.5	28.8835	10	保护	24	27	0.888889		防卫	2	保护套	1
91	administration	15.8095	0.9545	20.999	12	5.25	1	20	2.78	19.2011	14	管理	26	28	0.928571		行政	4	部门	1	管理部门	1	管理权限	1	行政管理	1	行政机构	1	机构	1	政府	1
92	rainbow	13	1	22	12	6.45	1	20	4.57	15.1309	7	彩虹	24	24	1
93	eggplant	13.3333	0.9545	20.999	11	5.45	1	20	4.97	0.123942	8	茄子	23	23	1
94	sliver	14.125	0.7273	16.0006	9	4.9	1	20	3.88	0.535431	6	银	10	18	0.555556		裂片	2	银色	1	细片	1	条子	1	碎片	1	片	1	奴隶	1	成为薄片	1
95	basement	14.2727	1	22	12	5.8	1	20	4.89	7.18865	8	地下室	19	26	0.730769		基础	4	棒球	1	地窖	1	基础措施	1	基地	1
96	brake	15.3889	0.8182	18.0004	12	4.05	1	20	4.44	6.89615	5	刹车	18	20	0.9		打破	1	制动	1
97	difficulty	13.5909	1	22	8	6.7	1	20	1.9	19.1218	10	困难	23	26	0.884615		困境	1	困难地	1	麻烦事	1
98	petrol	14.6667	0.9545	20.999	10	4.95	1	20	4.29	17.4114	6	汽油	18	23	0.782609		汽油	1	汽油	1	汽油	1	石油	1	油门	1
99	soil	13.5455	1	22	6	5.75	1	20	4.87	22.2055	4	土壤	26	26	1		土地	8	土	2	泥土	2	泥	1
100	river	10.9545	1	22	4	6.95	1	20	4.89	84.4146	5	河	26	26	1		河流	11	小河	2	小溪	1
101	description	13.9091	1	22	12	5.8	1	20	2.43	9.6675	11	描述	25	28	0.892857		描写	3
102	tortoise	15.1176	0.7727	16.9994	12	3.55	1	20	4.87	6.59869	8	乌龟	16	19	0.842105		海龟	2	龟	1
103	shock	13.7273	1	22	10	6.05	1	20	4	42.5023	5	震惊	20	26	0.769231		休克	4	惊讶	2	惊吓	1	使震惊	1
104	glacier	15.7778	0.8182	18.0004	10	3.8	1	20	4.7	2.86555	7	冰川	18	22	0.818182		冰河	3	山川	1
105	cash	13.9545	1	22	10	6.4	1	20	4.48	89.0402	4	现金	23	24	0.958333		先进	1
106	fox	12.7273	1	22	8	6.35	1	20	4.97	28.5861	3	狐狸	23	24	0.958333		传真	1
107	requirement	14.1818	1	22	12	6.15	1	20	2.52	4.69493	11	要求	25	25	1		需求	6	需要	3	必需品	1	请求	1
108	loss	13.5909	1	22	10	6.2	1	20	2.19	46.6469	4	损失	22	31	0.709677		丢失	6	减少	5	失去	3	亏损	1	迷茫	1	迷失	1	失败	1	失利	1
109	painting	12.7273	1	22	7	6.45	1	20	4.59	58.2331	8	绘画	25	25	1		画画	6	画	4	油画	1
110	loop	15.0909	1	22	12	5.05	1	20	4.26	6.61852	4	环	19	28	0.678571		圈	7	循环	6	环状物	1	脚	1	松的	1	旋转	1
111	system	13.3182	1	22	11	6.7	1	20	2.94	182.438	6	系统	23	25	0.92		体系	1	制度	1
112	tooth	11.8182	1	22	7	6.75	1	20	4.89	12.2207	5	牙齿	23	24	0.958333		齿	1
113	puppy	14.0952	0.9545	20.999	4	5.15	1	20	4.78	7.14403	5	小狗	20	26	0.769231		幼犬	4	宠物	1	青年	1
114	sob	15.1429	0.9545	20.999	12	4.8	1	20	3.79	1.02128	3	啜泣	8	24	0.333333		哭泣	7	呜咽	4	抽泣	3	抽噎	1	吸	1
115	onion	12.8571	0.9545	20.999	7	5.8	1	20	4.86	19.0574	5	洋葱	22	23	0.956522		圆葱	1
116	position	13.5	1	22	9	6.45	1	20	2.62	145.31	8	位置	27	35	0.771429		职位	5	方位	2	立场	2	地位	1	境地	1	姿势	1
117	country	12.4091	1	22	6	6.65	1	20	4.17	444.497	7	国家	23	29	0.793103		乡村	3	货架	1	乡下的	1	祖国的	1
118	mall	13.1818	1	22	9	6.25	1	20	4.83	5.04693	4	购物中心	8	26	0.307692		商场	6	购物商城	3	市场	2	超市	1	大楼	1	大厦	1	大厅	1	购物街	1	林荫道	1	商业街	1
119	block	14.4091	1	22	9	5.65	1	20	4.48	36.9348	5	街区	10	34	0.294118		块	10	封锁	2	街道	2	阻塞	2	阻止	2	大厦	1	堵塞	1	街区障碍物	1	障碍物	1	阻碍	1	组块	1
120	lack	14.1818	1	22	12	6.55	1	20	2.04	41.3323	4	缺乏	26	27	0.962963		缺少	10	不足	1	湖	1
121	shelter	14.6818	1	22	10	5.85	1	20	4.64	13.5494	7	避难所	27	27	1		庇护所	5	庇护	4	遮蔽物	2	收容所	1	住所	1
122	road	12.3636	1	22	4	6.65	1	20	4.75	190.539	4	路	25	25	1		道路	7	公路	3	马路	1
123	horror	14.5909	1	22	9	5.95	1	20	2.5	14.3922	6	恐怖	26	27	0.962963		恐惧	3	惊骇	3	恐慌	2	害怕	1	惊吓	1	令人恐怖的	1	荣誉	1
124	train	12.4545	1	22	6	6.75	1	20	4.79	95.0043	5	火车	24	33	0.727273		训练	7	培训	1	培养	1
125	toilet	12.8182	1	22	8	6.5	1	20	4.97	34.6691	6	厕所	22	28	0.785714		马桶	4	盥洗室	1	卫生间	1
126	group	12.2727	1	22	7	6.8	1	20	4.12	154.358	5	组	19	26	0.730769		小组	6	团队	2	对	1	集体	1	群	1	群体	1	团体	1
127	identity	14.5455	1	22	10	5.8	1	20	2	22.3592	8	身份	23	25	0.92		定义	1	确认身份	1
128	piece	13.9545	1	22	8	5.95	1	20	4.14	186.171	5	块	12	32	0.375		片	6	一块	3	张	2	一片	2	部分	1	份	1	和平	1	件	1	篇	1	条	1	一条	1
129	collection	13.5455	1	22	12	6.45	1	20	4.04	54.4553	10	收集	24	28	0.857143		收藏品	5	采集	2	聚集	1	聚集	1
130	land	12.6364	1	22	8	6.75	1	20	4.57	151.353	4	土地	27	29	0.931034		陆地	6	国土	2	地	2	大陆	1	登陆	1	地面	1	国度	1
131	rain	11.6364	1	22	6	6.85	1	20	4.97	120.978	4	雨	21	29	0.724138		下雨	7	雨天	1
132	existence	14.8636	1	22	12	6	1	20	1.54	12.3496	9	存在	24	26	0.923077		生存	2
133	knight	15.35	0.9091	20.0002	11	5.1	1	20	4.79	15.4829	6	骑士	21	22	0.954545		爵士	1
134	keyboard	14.0909	1	22	9	6.4	1	20	4.93	4.36773	8	键盘	24	24	1
135	longitude	15.6471	0.7727	16.9994	12	3.5	1	20	2.93	0.485854	9	经度	17	21	0.809524		纬度	2	长度	2
136	face	10.9545	1	22	3	6.75	1	20	4.87	276.659	4	脸	21	35	0.6		面对	9	面子	2	面	2	脸颊	2	表面	1	面孔	1
137	park	11.3182	1	22	4	6.65	1	20	4.74	120.457	4	公园	23	30	0.766667		停车	5	停泊	1	停车场	1
138	purpose	13.5	1	22	9	6.6	1	20	1.52	32.4084	7	目的	22	29	0.758621		故意	2	目标	1	企图	1	意图	1	用途	1	原因	1
139	sugar	11.5909	1	22	8	6.95	1	20	4.87	68.907	5	糖	23	25	0.92		糖果	1	盐	1
140	straight	12.9545	1	22	6	6.25	1	20	2.76	179.701	8	直的	29	30	0.966667		直线	4	直	4	笔直的	3	直接的	2	直接	2	垂直的	1	连续的	1	直行	1
141	throat	12.9091	1	22	8	6.1	1	20	4.97	14.5707	6	喉咙	20	25	0.8		嗓子	3	喉	1	咽喉	1
142	street	12.1364	1	22	7	6.6	1	20	4.75	156.703	6	街道	20	25	0.8		街	5
143	failure	13.6364	1	22	11	6.7	1	20	2.08	27.0293	7	失败	23	24	0.958333		故障	1
144	risk	14.3182	1	22	8	6.6	1	20	1.63	96.4618	4	风险	27	27	1		冒险	10	危险	1
145	villager	12.6364	1	22	7	6.25	1	20	4.24	0.376785	8	村民	23	24	0.958333		村庄	1
146	guide	13.9091	1	22	7	6.45	1	20	3.7	46.1016	5	指导	11	30	0.366667		引导	7	向导	3	导游	3	带领	3	指引	2	指南	1
147	association	14.4545	1	22	11	5.95	1	20	2.3	23.8118	11	协会	11	31	0.354839		联系	7	关联	2	联盟	2	社团	3	关系	1	合作	1	结合	1	联合	1	联想	1	欣赏	1
148	cuisine	15.2778	0.8182	18.0004	12	4.1	1	20	3.7	5.30969	7	烹饪	19	22	0.863636		菜肴	4	菜谱	1	厨房	1	垫子	1	佳肴	1	美食	1	曲奇	1	侄子	1
149	school	10.4091	1	22	3	6.85	1	20	4.79	283.387	6	学校	23	25	0.92		学习	1	学院	1
150	herd	15.4118	0.7727	16.9994	11	3.85	1	20	4.11	10.6342	4	兽群	7	20	0.35		牧群	3	放牧人	2	放牧	2	草药	1	动物群	1	牧者	1	牛群	1	牲畜	1	一群	1
151	jelly	14.1875	0.7273	16.0006	12	3.65	1	20	4.93	17.8477	5	果冻	17	19	0.894737		果酱	1	胶状物	1
152	violence	14.8636	1	22	10	6.1	1	20	3.07	39.6566	8	暴力	24	24	1
153	tap	13.95	0.9091	20.0002	12	4.65	1	20	4.29	21.328	3	水龙头	13	26	0.5		敲打	4	轻敲	2	龙头	2	按压	1	开发	1	拍	1	拍击	1	敲	1	轻打	1	轻拍	1
154	gesture	14.2727	1	22	11	5.85	1	20	3	6.13267	7	手势	28	28	1		姿势	10	姿态	2
155	variety	14.5	1	22	12	6.25	1	20	2.13	27.7333	7	种类	7	29	0.241379		多样性	6	多样	6	品种	4	多种多样	2	变化	2	各种各样	1	变体	1
156	empire	15.2381	0.9545	20.999	12	5.3	1	20	3	27.1384	6	帝国	18	24	0.75		皇帝	3	君权	1	统治	1	王国	1
157	criteria	16.35	0.9091	20.0002	12	4.55	1	20	2.5	7.15891	8	标准	18	23	0.782609		尺度	1	评价准则	1	条件	1	条件	1	条件	1
158	virus	15.1818	1	22	10	5.9	1	20	3.48	7.21344	5	病毒	23	25	0.92		病菌	1	流感	1
159	animal	11.0455	1	22	5	6.85	1	20	4.61	85.2971	6	动物	24	24	1
160	idiom	15.1667	0.8182	18.0004	12	4.75	1	20	2.42	0.297462	5	成语	8	23	0.347826		习语	7	俗语	4	谚语	2	俚语	2
161	turtle	13.3333	0.9545	20.999	12	5.55	1	20	5	4.35781	6	乌龟	22	23	0.956522		海龟	7	龟	6	甲鱼	1
162	resolve	15	0.9545	20.999	12	5.2	1	20	1.96	10.5549	7	解决	13	25	0.52		决定	5	溶解	2	决心	2	分解	1	化解	1	坚决	1
163	approval	14.8636	1	22	12	6.05	1	20	2.33	8.88914	8	批准	7	31	0.225806		赞同	4	赞成	4	同意	4	支持	2	许可	2	认可	2	证明	1	赞许的	1	赞美	1	允许	1	同意的	1	到达	1
164	sense	13.8182	1	22	9	6.25	1	20	2.61	171.313	5	感觉	19	26	0.730769		感	1	感官	1	感应	1	感知	1	理智	1	情感	1	意义	1
165	majority	14.7727	1	22	12	6.15	1	20	2.54	51.6145	8	大多数	25	26	0.961538		多数	7	主要	3	成年	1	大部分	1	大多数群体	1
166	division	15.3636	1	22	12	5.25	1	20	2.8	16.4843	8	分开	8	31	0.258065		除法	6	部门	6	分配	5	分割	2	分别	1	分离	1	划分	1	师	1
167	sky	11.0455	1	22	8	6.85	1	20	4.45	61.4556	3	天空	24	24	1
168	lawyer	13.5455	1	22	10	6.55	1	20	4.7	17.114	6	律师	23	25	0.92		层	1	法学家	1
169	metal	14.0909	1	22	9	6	1	20	4.87	42.7799	5	金属	21	26	0.807692		金属的	3	合金	1	铁	1
170	chip	14.0909	1	22	10	5.45	1	20	4.71	18.1253	4	芯片	6	28	0.214286		薯片	6	炸薯条	3	碎片	3	削	2	薯条	2	片	2	薄片	2	筹码	1	缺口	1
171	break	13.1364	1	22	8	6.5	1	20	3.71	169.28	5	打破	23	36	0.638889		休息	8	突破	3	折断	2	破坏	2	打断	2	打碎	1	断开	1	分开	1	间断	1
172	force	14.0455	1	22	8	6.45	1	20	3	91.1323	5	强迫	15	35	0.428571		力量	9	力	7	武力	2	暴力	1	军队	1	迫使	1
173	equator	15.6667	0.8182	18.0004	8	3.95	1	20	3.85	1.79964	7	赤道	19	20	0.95		平等	1
174	independence	14.6364	1	22	8	6.25	1	20	1.87	37.3413	12	独立	21	26	0.807692		独立性	2	不重要的	1	自立	1	自立性	1
175	basis	14.3182	1	22	10	6.25	1	20	1.83	42.1503	5	基础	22	28	0.785714		底部	1	根据	1	基本	1	基本的	1	基础措施	1	基地	1
176	rest	12.9545	1	22	8	6.65	1	20	3.03	189.324	4	休息	21	29	0.724138		剩下的	3	剩余的	2	多余的	1	剩下	1	剩余一部分	1
177	festival	12.7727	1	22	7	6.4	1	20	4.33	32.3539	8	节日	22	26	0.846154		庆祝	2	节	1	宴会	1
178	center	12.5	1	22	7	6.6	1	20	3.85	1.84426	6	中心	22	26	0.846154		中央	3	中间	1
179	fork	13.1364	1	22	4	5.85	1	20	4.9	9.38491	4	叉子	17	24	0.708333		叉	6	传统	1
180	shake	13.5	1	22	8	6.1	1	20	4.07	37.614	5	摇动	8	26	0.307692		摇晃	7	摇	3	摆动	1	动摇	1	抖	1	抖动	1	晃动	1	晃动	1	奶昔	1	震动	1
181	mystery	13.9545	1	22	9	6.05	1	20	2.33	49.5819	7	神秘	26	27	0.962963		秘密	5	神秘的	4	迷	2	奥秘	1	神话	1
182	bamboo	13.1364	1	22	5	6.3	1	20	4.86	4.43713	6	竹子	21	24	0.875		竹	3
183	training	13.5	1	22	8	6.45	1	20	3.3	97.379	8	训练	22	26	0.846154		培训	2	培养	1	训练	1
184	person	11.2727	1	22	7	6.7	1	20	4.72	219.026	6	人	19	26	0.730769		个人	4	人格	1	人类	1	人物	1
185	purchase	14.7273	1	22	12	6.25	1	20	2.96	18.8144	8	购买	20	24	0.833333		采购	4
186	weather	12.1818	1	22	7	6.7	1	20	3.83	132.688	7	天气	24	27	0.888889		气候	2	气象	1
187	fantasy	14.3333	0.9545	20.999	11	5.5	1	20	1.59	9.88564	7	幻想	20	27	0.740741		极好的	2	白日梦	1	好极了	1	幻觉	1	惊奇的	1	科幻小说	1	美好	1	奇幻	1	想象	1	新奇	1
188	mine	12.5455	1	22	10	6.35	1	20	3.56	110.373	4	矿	15	33	0.454545		我的	15	地雷	1	开采	1	自私的	1
189	tide	14.9444	0.8182	18.0004	12	4.25	1	20	4.1	17.8675	4	潮汐	8	22	0.363636		趋势	6	浪潮	2	潮	2	潮流	1	潮水	1	时机	1	系	1
190	charge	14.3182	1	22	10	5.95	1	20	2.96	87.2405	6	充电	12	40	0.3		收费	6	控告	4	费用	4	控诉	3	指控	2	管理	2	分配	1	负荷	1	零钱	1	索要	1	要加	1	掌控	1	指责	1
191	eve	14.5238	0.9545	20.999	9	5.05	1	20	2.7	18.16	3	前夕	20	24	0.833333		前夜	5	傍晚	1	平安夜	1	夏娃	1	眼睛	1
192	wolf	13	1	22	9	6.5	1	20	4.79	14.6202	4	狼	24	24	1
193	commitment	15.25	0.9091	20.0002	12	5.25	1	20	1.74	27.5995	10	承诺	19	27	0.703704		保证	4	承认	1	居民	1	委托	1	约定	1
194	attitude	13.8636	1	22	10	6.6	1	20	1.97	27.6639	8	态度	23	26	0.884615		看法	2	海拔	1
195	baby	10.8182	1	22	7	6.9	1	20	5	194.897	4	宝贝	10	27	0.37037		婴儿	8	宝宝	5	小孩	2	孩子	2
196	puzzle	14.1818	1	22	11	6.1	1	20	4.75	8.44295	6	困惑	7	27	0.259259		疑惑	3	使迷惑	2	难题	3	谜语	3	谜题	2	迷惑	2	令人费解	2	使……为难	1	拼图	1	披萨	1
197	favour	13.9524	0.9545	20.999	12	5.95	1	20	3.13	48.6449	6	喜爱	8	32	0.25		偏爱	5	赞同	4	支持	3	喜好	3	恩惠	3	帮忙	1	帮助	1	口味	1	善行	1	赞成	1	最喜爱	1
198	barbecue	14.6818	1	22	11	6.1	1	20	4.52	8.33388	8	烧烤	17	24	0.708333		烤肉	6	野炊	1
199	thinking	12.2727	1	22	12	6.65	1	20	1.96	227.756	8	思考	30	32	0.9375		想法	6	思想	5	思维	1	想	1	意见	1	有理性的	1
200	angle	14.4091	1	22	12	6.05	1	20	3.5	27.9961	5	角度	23	27	0.851852		角	5	方面	1	觉	1	天使	1	天使	1
201	progress	13.7273	1	22	8	6.45	1	20	2.12	47.5244	8	进步	27	29	0.931034		发展	6	进展	4	过程	1	进程	1	前进	2
202	abortion	16.3	0.9091	20.0002	12	4.55	1	20	3.41	5.82529	8	流产	21	28	0.75		堕胎	6	丢弃	1	放弃	1	废弃的	1	失败	1	吸收	1	夭折	1	中途失败	1
203	dilemma	16.5	0.9091	20.0002	12	5.4	1	20	2	6.80691	7	困境	15	24	0.625		进退两难	5	进退两难	2	进退两难的进度	1	窘境	1	窘迫	1	两难处境	1	两难境地	1
204	absence	14.4091	1	22	12	6.05	1	20	2.31	7.72408	7	缺席	20	28	0.714286		缺乏	5	不在场	1	没有	1	外出	1
205	color	10.6818	1	22	4	6.8	1	20	4.08	0.173519	5	颜色	24	25	0.96		色彩	1
206	story	10.6818	1	22	7	7	1	20	3.3	263.273	5	故事	24	26	0.923077		谎言	1	小说	1
207	kite	12.0455	1	22	3	6.5	1	20	5	7.66459	4	风筝	24	24	1
208	spot	13.7727	1	22	11	5.9	1	20	4.21	99.6843	4	地点	13	34	0.382353		点	7	斑点	7	发现	3	场合	1	监视	1	位置	1	污点	1
209	boss	12.0455	1	22	9	6.85	1	20	3.83	48.1987	4	老板	24	25	0.96		首领	1
210	money	11.3636	1	22	6	6.95	1	20	4.54	689.085	5	钱	22	24	0.916667		金钱	2
211	drop	13.3182	1	22	6	6.2	1	20	4.21	78.5745	4	滴	9	36	0.25		下降	5	落下	3	掉落	3	滴下	3	水滴	2	掉	2	滴落	1	掉下	1	丢弃	1	丢下	1	扔	1	跳	1	退出	1	一滴	1	坠落	1
212	statue	14.4286	0.9545	20.999	12	5.4	1	20	4.93	10.4359	6	雕像	21	24	0.875		雕塑	5	地位	2	身份	1
213	exit	13.0455	1	22	12	6.6	1	20	3.93	11.1846	4	出口	27	28	0.964286		通道	3	退出	3	出去	1	存在	1	离开	1
214	ancestor	14.4091	1	22	9	5.65	1	20	3.24	2.39457	8	祖先	24	24	1
215	clay	14.75	0.9091	20.0002	9	4.65	1	20	4.93	15.1705	4	泥土	23	23	1		粘土	7	黏土	9
216	salt	12.8182	1	22	8	6.6	1	20	4.89	49.2993	4	盐	24	25	0.96		咸的	1
217	button	13.8636	1	22	12	6	1	20	4.96	28.8191	6	按钮	21	28	0.75		纽扣	5	按键	4	黄油	1	扣子	1
218	spider	13.1364	1	22	9	6.45	1	20	4.97	17.4511	6	蜘蛛	24	25	0.96		三脚	1
219	stick	14.3333	0.9545	20.999	8	5.8	1	20	4.59	104.235	5	粘贴	6	39	0.153846		坚持	5	刺	5	棒	3	手杖	2	木棍	2	棍棒	2	棍	2	戳	2	枝条	1	粘黏	1	贴画	1	贴	1	敲	1	黏住	1	棍子	1	刺戳	1	便签
220	concern	14.0455	1	22	9	6.2	1	20	1.7	50.0776	7	关心	26	28	0.928571		涉及	4	关注	2	担心	1	担忧	1	关于	1	使担心	1	忧虑	1	有关	1	注意	1
221	courtroom	16.25	0.9091	20.0002	12	4.85	1	20	4.63	2.10206	9	法庭	18	22	0.818182		法院	1	宫廷	1	审讯室	1	中心	1
222	hurt	13.2727	1	22	6	6.4	1	20	3.61	66.1406	4	伤害	27	28	0.964286		受伤	5	痛苦	3	伤	1	伤口	1	损害	1	疼	1
223	level	13.3182	1	22	9	6.7	1	20	2.86	134.349	5	水平	26	28	0.928571		等级	5	标准	2	层次	1	级别	1
224	responsibility	14.6364	1	22	10	6.45	1	20	1.4	57.6927	14	责任	23	28	0.821429		义务	2	职责	2	责任感	1
225	future	12.7273	1	22	8	6.8	1	20	1.86	199.562	6	未来	24	25	0.96		将来	1
226	software	14	1	22	12	6.55	1	20	4.08	6.69784	8	软件	23	24	0.958333		柔软	1
227	pronunciation	14.2727	1	22	9	5.75	1	20	2.54	1.22951	13	发音	23	25	0.92		读法	1	音标	1
228	survey	13.7619	0.9545	20.999	9	6.35	1	20	4.08	19.1367	6	调查	21	25	0.84		测绘	1	测量	1	调研	1	研究	1
229	budget	15.7143	0.9545	20.999	11	5.6	1	20	3.14	155.042	6	预算	22	23	0.956522		小玩	1
230	port	14.75	0.9091	20.0002	12	4.65	1	20	4.41	30.941	4	港口	20	26	0.769231		端口	2	部分	1	接口	1	酒	1	码头	1
231	point	13	1	22	8	6.65	1	20	3.39	400.304	5	点	13	35	0.371429		指向	6	要点	4	指出	3	观点	3	指	2	得分	2	分	1	重点	1
232	cake	11.4545	1	22	3	6.75	1	20	4.81	63.8154	4	蛋糕	24	24	1
233	vinegar	14.2222	0.8182	18.0004	11	4.55	1	20	4.89	11.9282	7	醋	18	21	0.857143		尖酸	1	刻薄	1	烟草	1
234	certificate	15.0909	1	22	12	5.6	1	20	4.59	11.7646	11	证书	19	26	0.730769		证明书	2	分发证书	1	合格证书	1	文凭	1	证明	1	执照	1
235	mark	14.0455	1	22	8	6.15	1	20	4.21	233.279	4	标记	26	29	0.896552		标志	4	作记号	2	记号	2	标注	1	分数	1	面具	1	市场	1	做记号	1
236	subject	12.6364	1	22	7	6.5	1	20	3.14	55.2584	7	科目	12	42	0.285714		学科	8	主题	7	主语	4	话题	2	课程	2	课题	2	被试	1	奴隶	1	题目	1	主观的	1	主科	1
237	museum	12.8182	1	22	7	6.65	1	20	4.6	39.1757	6	博物馆	24	24	1
238	problem	11.7727	1	22	7	6.95	1	20	2.68	322.309	7	问题	23	26	0.884615		困难	1	麻烦	1	难题	1
239	sadness	12.6818	1	22	11	6.65	1	20	1.82	5.26011	7	悲伤	21	26	0.807692		伤心	6	伤感	2	难过	2	悲	1
240	appendix	15.8421	0.8636	18.9992	12	4.25	1	20	4.25	1.0659	8	附录	17	24	0.708333		阑尾	3	附件	2	附属物	1	延长	1
241	mud	14.3636	1	22	12	5.45	1	20	4.86	23.1822	3	泥	23	24	0.958333		泥土	5	泥泞	5	泥巴	2	泥浆	1	弄脏	1
242	earring	13.5455	1	22	9	5.95	1	20	4.96	1.17497	7	耳环	20	26	0.769231		耳饰	4	耳力	1	听见	1
243	measure	14.2727	1	22	11	6.3	1	20	3.59	30.232	7	测量	18	27	0.666667		措施	5	方法	4	量	1
244	graph	14.85	0.9091	20.0002	12	4.95	1	20	4.66	2.87546	5	图表	21	23	0.913043		图	2	表	1	表格	1	地图	1	段落	1	曲线	1	图片	1	图形	1
245	flesh	14.9	0.9091	20.0002	12	4.95	1	20	4.59	14.1245	5	肉体	9	24	0.375		肉	9	新鲜的	3	果肉	1	肌肉	1	血肉	1
246	hole	13.3636	1	22	8	5.95	1	20	4.81	57.6877	4	洞	22	25	0.88		孔	2	洞穴	1
247	pan	13.5909	1	22	12	5.55	1	20	4.86	39.4384	3	平底锅	18	24	0.75		平锅	2	盘子	2	锅	1	泛	1
248	permit	14.3636	1	22	11	6.3	1	20	3.43	2.84572	6	允许	26	26	1		许可	6	许可证	4	准许	1
249	soybean	14.8421	0.8636	18.9992	11	4.7	1	20	4.82	0.0297462	7	大豆	24	24	1		黄豆	8	巴豆	1	豆	1	豆角	1
250	bacterium	15.4545	1	22	11	5.2	1	20	3.69	0.495769	9	细菌	23	24	0.958333		杆菌	1
251	pump	14.9048	0.9545	20.999	12	5	1	20	4.31	12.8404	4	泵	24	26	0.923077		水泵	5	抽水机	3	打气	2	抽水	2
252	knee	13.5909	1	22	8	5.95	1	20	5	18.051	4	膝盖	21	25	0.84		膝	2	跪	1	跪下	1
253	canal	14.95	0.9091	20.0002	10	5	1	20	4.68	15.1904	5	运河	24	28	0.857143		管道	3	灌溉水渠	2	水道	2	沟渠	1	河流	1	骆驼	1	隧道	1
254	base	13.4545	1	22	10	6.05	1	20	3.86	52.0558	4	基础	22	26	0.846154		基地	2	底部	1	基本	1
255	chemistry	13.8182	1	22	9	6.6	1	20	3.64	8.9288	9	化学	23	25	0.92		化学	1	圣诞节	1
256	actor	11.7727	1	22	6	7	1	20	4.57	34.3271	5	演员	22	25	0.88		男演员	2	动作	1
257	adaptation	14.7143	0.9545	20.999	12	5.75	1	20	2.04	2.35986	10	适应	22	29	0.758621		改编	7
258	canteen	14.2857	0.9545	20.999	11	5.55	1	20	4.88	3.33157	7	食堂	20	24	0.833333		餐厅	2	小卖部	2
259	soup	12.4545	1	22	4	6.6	1	20	4.72	25.9634	4	汤	24	24	1
260	fitness	13.5	1	22	12	6.1	1	20	3.11	9.24114	7	健康	14	28	0.5		合适	5	健身	4	适合	2	身体素质	1	适当性	1	适度	1
261	hotel	11.6818	1	22	7	6.9	1	20	4.93	57.5786	5	旅馆	25	25	1		宾馆	7	酒店	6
262	surrounding	14.0909	1	22	12	6.5	1	20	3.12	13.4006	11	周围	31	31	1		环境	10	环绕	2	周围环境	2	包围	1	围绕	1	周围建筑	1
263	brass	16.1176	0.7727	16.9994	12	3.05	1	20	4.7	16.6182	5	黄铜	17	19	0.894737		铜	2
264	electricity	14.5	1	22	9	6.3	1	20	3.9	27.7185	11	电	25	27	0.925926		电力	10	导电性	1	电流	1	电能	1	电学	1
265	kitten	14.5714	0.9545	20.999	5	5.2	1	20	4.86	3.92649	6	小猫	20	23	0.869565		厨房	1	猫咪	1	小动物	1
266	phenomenon	15.1364	1	22	12	6.1	1	20	2.26	7.22832	10	现象	24	26	0.923077		奇迹	1	气氛	1
267	snack	13.7727	1	22	8	6.1	1	20	4.36	6.64827	5	小吃	21	27	0.777778		零食	6
268	advice	12.7727	1	22	8	6.9	1	20	2.73	70.3645	6	建议	22	26	0.846154		劝告	1	提议	1	意见	1	忠告	1
269	skill	13.1818	1	22	8	6.8	1	20	2.17	24.9669	5	技能	24	24	1		技巧	6	技术	1	能力	1
270	cowboy	13.4091	1	22	11	6.2	1	20	4.72	11.4969	6	牛仔	23	26	0.884615		牧童	2	放牛郎	1
271	basketball	11	1	22	4	6.95	1	20	4.97	7.73896	10	篮球	24	24	1
272	dormitory	14.3636	1	22	11	5.75	1	20	4.64	0.570135	9	宿舍	23	25	0.92		公寓	1	字典	1
273	help	11.6818	1	22	4	6.95	1	20	2.56	558.251	4	帮助	18	25	0.72		帮忙	3	救命	3	救援	1
274	sick	12.8182	1	22	6	6.7	1	20	2.97	57.2564	4	生病	10	29	0.344828		生病的	9	感冒	2	病	1	病人	1	病态的	1	恶心	1	恶心的	1	疾病	1	虚弱的	1	厌恶的	1
275	conversation	13.5	1	22	9	6.6	1	20	3.28	28.8984	12	对话	9	27	0.333333		交谈	5	谈话	4	会话	4	交流	3	社交	1	通话	1
276	tourism	13.1364	1	22	11	5.85	1	20	3	11.8836	7	旅游业	24	24	1		旅游	8	游客	2	旅行	1	旅行业	1	旅游行业	1	旅游景点	1
277	elbow	15.05	0.9091	20.0002	9	4.5	1	20	5	7.13908	5	肘部	19	22	0.863636		肘	6	手肘	4	胳膊肘	2	掣肘	1	扶手	1	弯头	1
278	neighbourhood	12.7273	1	22	12	6.5	1	20	4.75	12.8355	13	邻居	12	32	0.375		街区	6	附近	2	邻近	2	邻里	2	社区	2	附近地区	1	街坊	1	邻居关系	1	邻区	1	周边地区	1	周围	1
279	yell	14.1818	1	22	12	5.65	1	20	3.86	1.91367	4	大喊	9	25	0.36		叫喊	4	大叫	4	喊叫	2	大声喊叫	1	喊	1	喊声	1	呼喊	1	叫	1	叫声	1
280	university	12.7273	1	22	8	6.9	1	20	4.65	77.1417	10	大学	23	25	0.92		高校	1	宇宙	1
281	companion	14.3182	1	22	12	6.35	1	20	3.75	4.55116	9	同伴	11	30	0.366667		伴侣	6	陪伴	6	伙伴	3	朋友	2	冠军	1	指南	1
282	dinosaur	13.0455	1	22	10	5.85	1	20	4.87	9.53364	8	恐龙	24	24	1
283	current	14.6818	1	22	12	5.8	1	20	3.16	65.1689	7	现在	22	36	0.611111		当前	8	最近	5	电流	3	流通的	3	目前的	2	当下	1	流行的	1
284	king	12.6364	1	22	9	6.8	1	20	4.1	124.18	4	国王	17	24	0.708333		王	7
285	treat	13.3182	1	22	9	6.5	1	20	3.79	55.8038	5	对待	32	33	0.969697		治疗	5	款待	4	请客	3	招待	2	威胁	1
286	parents	11.0909	1	22	4	6.8	1	20	4.56	117.492	7	父母	22	24	0.916667		父母	1	家长们	1
287	room	11.5455	1	22	7	6.7	1	20	4.79	396.249	4	房间	23	29	0.793103		空间	5	房子	1
288	insect	13.7273	1	22	9	5.7	1	20	4.89	7.09446	6	昆虫	22	24	0.916667		虫子	2
289	language	12.7727	1	22	7	6.75	1	20	2.35	65.9323	8	语言	24	24	1
290	deal	13.2727	1	22	8	6.4	1	20	3.1	217.707	4	处理	16	34	0.470588		交易	4	解决	3	成交	2	合同	2	办法	1	分配（牌）	1	给予	1	合作成功	1	事件	1	讨论	1	细节	1
291	process	13.5455	1	22	12	6.45	1	20	2.93	110.517	7	过程	20	35	0.571429		处理	9	加工	4	作用	1	进步	1	步骤	1
292	strawberry	12.5455	1	22	3	6.45	1	20	5	9.67742	10	草莓	24	24	1
293	cottage	14.5789	0.8636	18.9992	12	4.55	1	20	4.85	31.4665	7	小屋	9	24	0.375		村舍	7	茅屋	3	草屋	1	农舍	1	屋舍	1	乡下房子	1	小房子	1
294	agriculture	15	1	22	11	5.7	1	20	3.67	6.66314	11	农业	24	26	0.923077		农学	2
295	pipe	14.6	0.9091	20.0002	10	5	1	20	4.88	18.0857	4	管	21	25	0.84		管道	7	管子	6	烟斗	2	笛	1	笛子	1
296	wait	11.8636	1	22	6	6.8	1	20	2.68	233.542	4	等待	24	24	1
297	food	11.1818	1	22	7	6.8	1	20	4.8	279.966	4	食物	19	24	0.791667		事物	2	餐饮	1	实物	1	食品	1
298	porridge	14.4444	0.8182	18.0004	7	4.95	1	20	4.89	6.75733	8	粥	18	22	0.818182		稀饭	3	糊	1
299	origin	14.1818	1	22	11	6.15	1	20	2.03	6.56894	6	起源	27	27	1		原始	2	源头	2	初代	1	开端	1	来源	1	起初	1	原点	1
300	menu	12.7273	1	22	8	6.6	1	20	4.67	23.0632	4	菜单	24	24	1
301	ring	12.5	1	22	7	6.6	1	20	4.81	83.1207	4	戒指	26	33	0.787879		环	8	铃声	3	指环	2	呼叫	1	响	1	圆环	1
302	garlic	14.2857	0.9545	20.999	11	5.05	1	20	4.89	28.1845	6	大蒜	20	23	0.869565		咖喱	1	蒜	1	蒜	1
303	cloud	11.8182	1	22	5	6.75	1	20	4.54	58.2132	5	云	24	27	0.888889		多云	1	阴云	1	云状物	1
304	energy	13.3636	1	22	9	6.6	1	20	3.11	102.461	6	能量	21	27	0.777778		能源	2	活力	1	精力	1	力量	1	勇气	1
305	wound	14.5	1	22	9	5.7	1	20	4.24	12.657	5	伤口	26	26	1		受伤	4	伤	2	创伤	2	刀伤	1	伤害	1
306	expectation	13.9545	1	22	12	6.4	1	20	1.62	8.671	11	期望	28	28	1		期待	10	预期	2	指望	1
307	shirt	12.3636	1	22	4	6.5	1	20	4.94	29.6272	5	衬衫	21	24	0.875		T恤	1	衬衣	1	衣衫	1
308	observation	14.8636	1	22	11	5.95	1	20	2.12	4.98248	11	观察	21	25	0.84		意见	3	观测	1
309	name	10.5455	1	22	7	6.7	1	20	3.5	410.923	4	名字	20	26	0.769231		名称	3	命名	2	姓名	1
310	castle	14.0455	1	22	10	5.4	1	20	4.96	48.164	6	城堡	23	24	0.958333		承包	1
311	quote	15.3182	1	22	10	5.15	1	20	3.32	14.0253	5	引用	20	27	0.740741		引述	3	报价	2	名言	1	谚语	1
312	male	13.9091	1	22	12	6.3	1	20	4.45	45.1497	4	男性	26	26	1		男性的	5	雄性	4	男	1	男人	1	男生	1	男士	1	男子	1
313	range	14.0909	1	22	12	5.85	1	20	3.22	62.7842	5	范围	24	25	0.96		山脉	1
314	theater	13.2857	0.9545	20.999	8	6.25	1	20	4.92	0.148731	7	剧院	27	28	0.964286		电影院	8	剧场	4	威胁	1	戏院	1	影院	1
315	preserve	14.6818	1	22	11	5.9	1	20	2.57	9.77657	8	保护	10	27	0.37037		保存	9	保留	3	保护区	3	坚持	1	节约	1
316	perfume	16.0455	1	22	12	4.95	1	20	4.66	8.6016	7	香水	23	30	0.766667		香味	5	扩散	1	香气	1
317	loneliness	14.1818	1	22	10	6.1	1	20	2.37	2.77135	10	孤独	28	28	1		孤单	5	寂寞	4	孤独感	2
318	back	11.8636	1	22	5	6.75	1	20	4.33	1777.67	4	后面	9	38	0.236842		背部	6	回来	5	后背	5	背	4	后退	3	支持	2	返回	2	回	1	回去	1
319	version	14.6364	1	22	12	5.7	1	20	1.7	34.3766	7	版本	20	27	0.740741		版	2	观点	1	视角	1	视野	1	译本	1	译文	1
320	evil	14.5909	1	22	12	6.05	1	20	1.93	28.1101	4	邪恶	28	28	1		恶魔	6	罪恶	4	魔鬼	2
321	farm	12.2273	1	22	4	6.3	1	20	4.59	64.8417	4	农场	21	25	0.84		农家	2	农田	2
322	eraser	11	1	22	3	6.6	1	20	4.74	0.114027	6	橡皮	17	24	0.708333		橡皮擦	7
323	fake	15	1	22	11	5.65	1	20	1.97	32.3142	4	假货	6	28	0.214286		假的	6	赝品	4	伪造	4	骗子	3	虚假的	2	假	1	假装	1	虚伪的	1
324	total	12.6364	1	22	9	6.6	1	20	2.8	93.9384	5	总共	29	31	0.935484		全部	5	总计	5	总	3	总数	2	合计	1	完全的	1	一共	1	总的	1	最高	1
325	space	12.9545	1	22	8	6.6	1	20	3.54	193.856	5	空间	23	31	0.741935		太空	5	空格	2	距离	1
326	exchange	14.0909	1	22	9	6.45	1	20	2.74	17.0445	8	交换	24	26	0.923077		兑换	1	交流	1
327	fridge	12.0909	1	22	4	5.9	1	20	4.92	20.5695	6	冰箱	22	24	0.916667		电冰箱	2
328	livelihood	14.75	0.9091	20.0002	10	4.95	1	20	2.38	2.05744	10	生活	23	25	0.92		生计	10	生存	2	活跃性	1	谋生	1
329	speed	13.5455	1	22	9	6.35	1	20	3.62	81.6532	5	速度	24	26	0.923077		加速	1	迅速	1
330	teacher	10.2727	1	22	3	7	1	20	4.52	47.3063	7	老师	21	25	0.84		教师	4
331	blanket	12.4545	1	22	10	5.95	1	20	5	8.40329	7	毯子	15	24	0.625		篮子	8	毛毯	3	地毯	2	空白的	1
332	railway	12.4091	1	22	8	6.45	1	20	4.63	34.0048	7	铁路	21	25	0.84		铁轨	2	火车	1	轨道	1
333	cent	14.3636	1	22	8	5.4	1	20	4.19	11.5217	4	分	18	24	0.75		美分	4	一分钱	3	一分的硬	2	百	1	一分	1	帐篷	1
334	spring	11.1364	1	22	4	6.75	1	20	3.89	48.4119	6	春天	22	35	0.628571		泉水	6	弹簧	3	后代	1	喷泉	1	温泉	1	小溪	1
335	wheel	13.3636	1	22	8	6.15	1	20	4.86	32.0862	5	轮子	21	25	0.84		车轮	9	轮	3	轮椅	2	方向盘	1	轮胎	1
336	breast	14.5455	1	22	11	5.7	1	20	4.89	15.3986	6	胸部	18	26	0.692308		乳房	8	胸	5	胸脯	1	胸膛	1
337	goal	13.6364	1	22	6	6.75	1	20	3.06	94.1069	4	目标	24	27	0.888889		得分	1	进球	1	球门	1
338	valley	13.5909	1	22	10	6.15	1	20	4.72	29.761	6	山谷	24	26	0.923077		峡谷	5	村庄	1	流域	1	溪谷	1
339	page	13.0455	1	22	8	6.55	1	20	4.9	33.3801	4	页	24	25	0.96		页码	5	页数	2	呼叫	1	页面	1
340	photography	13.7727	1	22	12	6.35	1	20	4.1	8.63134	11	摄影	26	26	1		照片	7	拍照	2	摄像	2	图片	1
341	rainfall	13.9048	0.9545	20.999	12	5.55	1	20	4.93	4.68006	8	降雨	8	25	0.32		瀑布	5	降雨量	5	下雨	4	雨量	3
342	price	12.7727	1	22	5	6.5	1	20	3.63	189.562	5	价格	22	25	0.88		代价	1	价钱	1	奖励	1
343	crop	14.7	0.9091	20.0002	11	5.35	1	20	4.24	12.5231	4	庄稼	22	26	0.846154		农作物	8	作物	4	产量	2	麦子	1	修剪	1
344	frost	14.7143	0.9545	20.999	11	4.95	1	20	4.56	12.9247	5	霜	19	24	0.791667		霜冻	3	结霜	3	冰冻	2	冰霜	1	冻坏	1	结冻	1	拖拉机	1
345	coal	14.55	0.9091	20.0002	9	4.75	1	20	4.66	20.9909	4	煤	21	22	0.954545		煤炭	5	煤块	2	碳	1	外套	1
346	jewel	14.5	1	22	10	5.5	1	20	4.96	5.77075	5	珠宝	28	28	1		宝石	10	珍珠	2	宝	1
347	procedure	15.5714	0.9545	20.999	12	5.25	1	20	2.67	12.6074	9	程序	23	32	0.71875		步骤	7	过程	6	生产线	1	手续	1	小册子	1
348	bathtub	14.8333	0.8182	18.0004	12	4.05	1	20	4.92	0.728781	7	浴缸	20	20	1
349	enjoyment	13.7727	1	22	11	6.7	1	20	2.17	3.47038	9	享受	20	28	0.714286		喜悦	2	开心	1	快乐	1	乐趣	1	欣赏	1	愉快	1	愉悦	1
350	bridge	12.6364	1	22	4	6.4	1	20	4.97	50.8858	6	桥	24	24	1
351	aspect	14.0909	1	22	12	6.25	1	20	1.82	17.1933	6	方面	22	27	0.814815		层面	2	层次	1	方向	1	外貌	1
352	bottom	13.8636	1	22	9	6	1	20	4.25	111.811	6	底部	21	27	0.777778		底	2	屁股	1	瓶底	1	臀部	1	心底	1
353	chopsticks	12.7727	1	22	4	6.4	1	20	5	0.768442	10	筷子	24	24	1
354	outside	12.2273	1	22	4	6.45	1	20	4.25	209.066	7	外面	21	28	0.75		外	2	外部	2	室外	1	外边的	1	在户外	1
355	scratch	15.6364	1	22	12	4.95	1	20	4.16	24.2729	7	抓	11	33	0.333333		刮	6	抓痕	3	挠	2	划痕	2	刮伤	2	擦	1	擦伤	1	刮擦	1	刮擦声	1	抓挠	1	抓伤	1	抓住	1
356	daytime	13.6364	1	22	8	6.7	1	20	4.31	4.70981	7	白天	21	27	0.777778		日间	4	白天时间	1	白昼	1
357	guitar	12.1364	1	22	7	6.75	1	20	4.9	24.2629	6	吉他	23	24	0.958333		吉他	1
358	match	13.0909	1	22	6	6.6	1	20	4.14	132.807	5	比赛	19	41	0.463415		匹配	11	火柴	6	比得上	2	相配	1	搭配	1	对手	1
359	grey	13	1	22	12	6.1	1	20	4.11	32.0168	4	灰色	27	27	1		灰色的	10	灰的	1
360	branch	14.3182	1	22	12	5.55	1	20	4.9	12.5529	6	树枝	28	31	0.903226		分支	9	分叉	1	分公司	1	分歧	1	科	1	枝干	1	枝条	1
361	worship	16.25	0.7273	16.0006	12	4	1	20	2.62	7.74887	7	崇拜	14	23	0.608696		礼拜	3	尊敬	2	祷告	1	敬拜	1	钦佩	1	做礼拜	1
362	feel	12.6364	1	22	6	6.5	1	20	2.28	532.03	4	感觉	23	25	0.92		感受	1	认为	1
363	sentence	12.7273	1	22	8	6.6	1	20	3.57	21.6502	8	句子	24	29	0.827586		判决	1	判刑	1	审判	1	刑罚	1	宣判	1
364	yogurt	13.6364	1	22	8	6.35	1	20	4.9	1.74015	6	酸奶	22	24	0.916667		酸奶	1	瑜伽	1
365	horse	10.8182	1	22	4	6.8	1	20	5	97.617	5	马	22	25	0.88		房子	1	马桶	1	骑马	1
366	palace	13.5455	1	22	9	6.2	1	20	4.57	35.4971	6	宫殿	20	24	0.833333		城堡	1	宫	1	广场	1	皇宫	1
367	south	12.5	1	22	7	6.75	1	20	3.84	228.331	5	南方	27	27	1		南	6	南方的	3	南边	1	南边的	1	南面	1	向南	1
368	state	13.8636	1	22	7	6.3	1	20	3.52	167.952	5	洲	11	34	0.323529		状态	7	国家	5	陈述	5	声明	2	城邦	1	情况	1	舞台	1	状况	1
369	sea	11.7727	1	22	5	6.75	1	20	4.79	160.01	3	海	18	24	0.75		大海	4	海洋	2
370	pants	12.1364	1	22	4	6.25	1	20	4.86	19.3796	5	裤子	20	24	0.833333		长裤	3	短裤	1
371	kitchen	12.0909	1	22	4	6.35	1	20	4.97	159.415	7	厨房	24	24	1
372	signal	13.6818	1	22	10	6.3	1	20	3.86	17.9419	6	信号	23	26	0.884615		暗号	1	标志	1	签字	1
373	athletics	13.8571	0.9545	20.999	10	5.35	1	20	3.65	7.36217	9	竞技	6	25	0.24		运动员	6	田径运动	3	运动	3	体育运动	2	竞技体育	1	竞争	1	体育	1	田径	1	运动竞技	1
374	north	12.3182	1	22	6	6.8	1	20	4.14	207.618	5	北方	26	27	0.962963		北	8	北方的	2	北边	1	北边的	1	南方	1	向北	1
375	halfway	14.0455	1	22	8	5.8	1	20	3.07	30.0436	7	半路	9	24	0.375		中途	5	中途的	4	半	1	半途	1	到一半	1	一半	1	在中途	1	中途	1
376	globe	13.9091	1	22	11	6.35	1	20	4.59	11.7696	5	地球	10	29	0.344828		全球	6	地球仪	5	球形的	2	球	2	球体	1	球状物	1	全球	1	全球的	1
377	statement	13.6364	1	22	11	5.95	1	20	2.96	55.6253	9	陈述	26	29	0.896552		声明	7	报表	1	发言	1	立场	1	清单	1	说明	1
378	hamburger	12.1364	1	22	7	6.75	1	20	5	1.16506	9	汉堡包	24	24	1		汉堡	11
379	antique	15.2381	0.9545	20.999	12	4.6	1	20	3.75	16.8016	7	古董	25	25	1		古老的	8	古代的	2	文物	1
380	cable	15.6	0.9091	20.0002	12	4.25	1	20	4.74	20.1134	5	电缆	21	25	0.84		缆绳	5	电报	2	方形	1	缆	1	太空舱	1
381	produce	14.0455	1	22	11	6.3	1	20	3.31	50.3801	7	生产	23	26	0.884615		产品	1	产生	1	农产品	1
382	fool	13.0909	1	22	5	6.5	1	20	3.19	22.9095	4	傻瓜	29	30	0.966667		愚弄	7	愚蠢	5	傻子	5	欺骗	1	傻	1	愚笨	1	愚人	1
383	pirate	14.6842	0.8636	18.9992	11	4.4	1	20	4.64	12.2306	6	海盗	18	23	0.782609		盗版	1	掠夺	1	私密	1	私人的	1	鹦鹉	1
384	tailor	15.1905	0.9545	20.999	12	5.05	1	20	4.67	3.46047	6	裁缝	20	24	0.833333		家教	1	剪裁	1	审判官	1	预告片	1
385	bell	13.0455	1	22	9	6.2	1	20	4.96	34.4163	4	铃	18	29	0.62069		钟	8	钟声	3	铃声	3	铃铛	3	门铃	1
386	window	10.9091	1	22	4	6.85	1	20	4.86	68.3715	6	窗户	25	26	0.961538		窗口	7	窗	1	风	1
387	square	13.5909	1	22	8	5.95	1	20	4.33	60.1864	6	广场	31	31	1		正方形	8	平方	6	正方形的	3	方	1
388	chess	12.7727	1	22	5	6.05	1	20	4.7	8.03146	5	象棋	18	24	0.75		国际象棋	6	棋	3	棋子	1
389	worker	10.9091	1	22	9	6.9	1	20	4.59	19.0722	6	工人	21	24	0.875		工作者	2	员工	1
390	direction	13.3636	1	22	9	6.55	1	20	2.79	48.6498	9	方向	21	27	0.777778		指导	3	导向	1	导演	1	直接	1
391	witness	14.0909	1	22	12	6.15	1	20	4.07	19.1466	7	目击者	26	31	0.83871		目击	5	证人	4	见证	2	见证人	2	目击证人	2	看见	1	目睹	1	女服务生	1
392	gun	13.5455	1	22	8	6.45	1	20	4.83	39.6715	3	枪	24	24	1		枪支	3	手枪	1	武器	1
393	worry	12.7273	1	22	6	6.85	1	20	2.55	138.647	5	担心	21	25	0.84		错误	1	烦恼	1	忧虑	1	着急	1
394	handbag	12.8636	1	22	9	6.05	1	20	4.93	5.32952	7	手提包	22	24	0.916667		手包	2
395	cartoon	13.1818	1	22	11	6.2	1	20	4.33	7.37705	7	卡通	26	26	1		动画片	6	动画	1	动漫	1	卡通片	1	漫画	1
396	summary	14.5909	1	22	11	6.35	1	20	3.03	4.37268	7	总结	22	28	0.785714		摘要	5	概括	3	概要	1	简易的	1	总计	1
397	mainstream	15.55	0.9091	20.0002	12	4.55	1	20	1.81	7.98188	10	主流	22	22	1
398	seat	12.3182	1	22	8	6.5	1	20	4.78	60.8606	4	座位	24	25	0.96		位置	1
399	leader	12.7727	1	22	9	6.5	1	20	3.89	105.589	6	领导	25	25	1		领导者	9	领袖	2	领导人	2	队长	1	首领	1
400	silence	13.8636	1	22	8	6.55	1	20	3.33	21.1247	7	沉默	30	30	1		安静	7	寂静	2	使之安静	1
401	dye	15.7895	0.8636	18.9992	12	4.45	1	20	4.58	3.04898	3	染料	21	21	1		染色	9	染	1	染发	1	颜料	1
402	defence	15.0909	1	22	11	6.05	1	20	3.46	76.6608	7	防御	27	29	0.931034		防卫	5	防护	3	辩护	2	抵挡	1	抵御	1	反抗	1
403	outbreak	14.8571	0.9545	20.999	12	5.75	1	20	3.04	5.59723	8	爆发	21	23	0.913043		突破	1	休息	1
404	ankle	14.9048	0.9545	20.999	12	5.3	1	20	4.81	8.76024	5	脚踝	22	23	0.956522		踝关节	6	踝	4	脚腕	1
405	license	14.6667	0.9545	20.999	9	6	1	20	4	2.52347	7	许可证	10	27	0.37037		执照	10	驾照	3	证件	2	驾驶证	1	特许	1
406	reaction	14.3182	1	22	11	6.1	1	20	2.41	43.8904	8	反应	20	26	0.769231		反映	2	回应	2	反射	1	感应	1
407	god	12.2727	1	22	8	6.65	1	20	2.07	237.012	3	神	26	28	0.928571		上帝	14	老天爷	1	神秘	1	天	1
408	swim	11.7727	1	22	6	6.85	1	20	4.43	25.9981	4	游泳	23	24	0.958333		游	1
409	standard	14.6364	1	22	9	6.3	1	20	1.83	52.3086	8	标准	21	28	0.75		标准的	4	基础	1	水平	1	准则	1
410	goat	12.8571	0.9545	20.999	4	5.6	1	20	5	13.0635	4	山羊	23	23	1
411	profession	14.9091	1	22	12	5.95	1	20	2.83	9.32542	10	职业	18	29	0.62069		专业	9	教授	1	宣称	1
412	blank	13.7727	1	22	12	5.9	1	20	3.12	13.0189	5	空白	25	26	0.961538		空白的	10	篮子	1
413	recognition	15.3636	1	22	12	6	1	20	2.39	10.7979	11	识别	11	33	0.333333		认识	4	认出	3	承认	9	被认可	1	辨认	1	告知收到	1	认可	1	再认	1	赞誉	1
414	work	11.3636	1	22	5	6.9	1	20	3.48	971.083	4	工作	24	25	0.96		作品	1
415	strain	15.2381	0.9545	20.999	11	4.6	1	20	3	9.9253	6	拉紧	16	26	0.615385		负担	3	拉力	3	张力	3	拉伤	1	培养	1	应变	1	枝节	1
416	mixture	14.0909	1	22	11	6.1	1	20	3.79	22.5724	7	混合物	24	25	0.96		混合	11	取最大值	1
417	iron	14.6667	0.9545	20.999	9	5.6	1	20	4.59	32.7803	4	铁	19	28	0.678571		熨斗	6	熨烫	2	钢	1	钢铁	1	铁的	1	铁器	1
418	grape	13.2273	1	22	3	5.9	1	20	5	3.48526	5	葡萄	22	24	0.916667		葡萄	1	抓	1
419	event	13.4091	1	22	8	6.55	1	20	2.69	72.0749	5	事件	21	27	0.777778		活动	2	时间	2	项目	1	新闻	1
420	persuasion	15.7619	0.9545	20.999	12	5.35	1	20	1.9	2.4838	10	说服	24	25	0.96		劝说	9	劝导	1	转化	1
421	curtain	13.9545	1	22	10	5.6	1	20	4.82	7.09942	7	窗帘	23	25	0.92		帘子	1	幕	1
422	disability	14.2727	1	22	12	6.2	1	20	3.46	10.6243	10	残疾	20	28	0.714286		无能	6	残缺	1	失能	1
423	routine	15	0.9545	20.999	12	5.65	1	20	2.7	24.5604	7	常规	7	27	0.259259		路线	6	惯例	4	日常	3	日常事务	2	线路	1	隧道	1	日程	1	日常规划	1	日常工作	1
424	age	11.2727	1	22	7	6.9	1	20	2.86	151.814	3	年龄	22	27	0.814815		年纪	2	时代	2	年代	1
425	dessert	13.0455	1	22	9	6.05	1	20	4.93	17.2825	7	甜点	22	25	0.88		甜品	3	点心	3	沙漠	2	抛弃	1	甜食	1
426	tense	15.1429	0.9545	20.999	12	5.65	1	20	2.35	12.0174	5	紧张的	20	26	0.769231		紧张	5	时态	4	焦虑	1	紧绷	1	紧绷的	1	紧的	1	拉紧的	1	张力	1
427	relationship	13.7273	1	22	8	6.65	1	20	2.8	71.8469	12	关系	23	26	0.884615		关联	2	人际关系	1
428	shame	14.4545	1	22	8	6.3	1	20	2.24	52.8639	5	羞耻	22	26	0.846154		羞愧	8	耻辱	4	遗憾	3	害羞	1
429	weight	12.8182	1	22	9	6.5	1	20	3.94	65.501	6	重量	27	27	1		体重	5	称重	2	重	2
430	carbon	14.5455	1	22	11	6.1	1	20	4.22	24.2778	6	碳	23	25	0.92		碳处	1	碳元素	1
431	disaster	14.4091	1	22	10	5.95	1	20	3.07	40.6481	8	灾难	21	25	0.84		不幸	1	疾病	1	灾害	1	灾难性的	1
432	firework	13.6818	1	22	12	6.3	1	20	4.62	2.25575	8	烟花	24	24	1		烟火	11	焰火	3
433	rooster	14.5	0.8182	18.0004	11	4.7	1	20	4.75	1.34849	7	公鸡	20	20	1
434	hand	11.4091	1	22	3	6.9	1	20	4.72	272.995	4	手	22	25	0.88		帮助	1	手提包	1	手掌	1
435	classmate	11.3636	1	22	7	6.9	1	20	4.32	0.32225	9	同学	22	24	0.916667		同班同学	2
436	minister	14.7	0.9091	20.0002	9	5	1	20	4.22	277.859	8	部长	25	26	0.961538		大臣	6	班长	1	部	1	首相	1	最小的	1
437	kingdom	13.9545	1	22	12	6.4	1	20	3.76	39.4236	7	王国	22	24	0.916667		国王	2
438	ending	12.5909	1	22	10	6.6	1	20	2.31	21.8386	6	结束	27	27	1		结局	10	结尾	4	终点	1	终结	1
439	organization	14.2273	1	22	11	6.35	1	20	3	0.237969	12	组织	24	29	0.827586		机构	4	团体	1
440	bookcase	13.7273	1	22	7	5.95	1	20	4.93	1.04607	8	书柜	26	27	0.962963		书架	11	书盒	1	书箱	1	预定	1
441	transport	14.0909	1	22	10	6.3	1	20	3.5	41.6	9	运输	20	27	0.740741		交通	4	交通工具	1	运输机	1	运送	1
442	prejudice	15.9091	1	22	12	5.7	1	20	2.22	4.65032	9	偏见	21	25	0.84		歧视	2	公正	1	评判	1
443	schoolmate	12.3636	1	22	11	6.55	1	20	4.64	0.0743654	10	同学	25	25	1		校友	9	同班同学	2
444	television	12	1	22	4	6.6	1	20	4.83	73.3391	10	电视	23	24	0.958333		电话	1
445	withdrawal	16.0476	0.9545	20.999	12	5.3	1	20	2.33	4.12976	10	撤回	21	32	0.65625		撤退	6	取出	2	取款	2	退出	2	后退	1	取回	1	取钱	1	收回	1	提款	1	提取	1	提现	1	退缩	1
446	capital	13.7273	1	22	9	5.95	1	20	4.1	58.9222	7	首都	23	33	0.69697		资本	5	大写的	1	大写字母	1	省会	1	首都的	1	首府	1	长官	1	资本家	1
447	amount	14.0455	1	22	11	6	1	20	2.74	117.121	6	数量	21	29	0.724138		大量	4	合计	2	量	1	许多	1	一些	1	总计	1	总量	1
448	slide	14.5455	1	22	11	5.25	1	20	4.48	14.8235	5	滑动	23	28	0.821429		幻灯片	3	滑落	2	滑行	2	滑	2	划过	1	滑道	1	滑梯	1	一边	1
449	satisfaction	14.2727	1	22	8	6.35	1	20	1.9	6.59869	12	满意	29	29	1		满足	11
450	gift	12.3182	1	22	5	6.85	1	20	4.56	27.2871	4	礼物	23	30	0.766667		天赋	6	礼品	1
451	dinner	11.6364	1	22	4	6.8	1	20	4.5	58.8577	6	晚餐	22	25	0.88		晚饭	2	正餐	1
452	scoop	13.8333	0.8182	18.0004	9	4.2	1	20	4.15	10.5599	5	勺子	19	24	0.791667		勺	9	铲子	2	铲	1	舀	1	舀起	1
453	jungle	14.4545	1	22	11	5.65	1	20	4.66	23.8465	6	丛林	21	25	0.84		丛林	1	灌木	1	判断	1	雨林	1
454	anger	13.2273	1	22	11	6.65	1	20	2.41	20.0985	5	愤怒	28	28	1		生气	11	怒火	1
455	obesity	14.7273	1	22	11	5.7	1	20	3.24	4.53629	7	肥胖	21	25	0.84		肥大	2	肥胖症	1	过度肥胖	1
456	carpenter	15.8947	0.8636	18.9992	11	4	1	20	4.41	4.02069	9	木匠	17	22	0.772727		木工	3	工匠	1	铅笔刀	1
457	news	11.8636	1	22	8	6.9	1	20	3.41	257.081	4	新闻	24	27	0.888889		消息	3
458	brain	13.5455	1	22	9	6.55	1	20	4.69	68.6591	5	大脑	25	26	0.961538		头脑	3	脑	3	脑子	2	智力	1
459	meal	12.6364	1	22	8	6.6	1	20	4.62	33.6082	4	餐	23	24	0.958333		一餐	4	饭	4	膳食	2	饭菜	1	肉	1	一餐饭	1	一顿饭	1
460	gentleman	13.0455	1	22	9	6.35	1	20	3.57	53.3943	9	绅士	24	24	1
461	silk	14.2727	1	22	8	5.55	1	20	4.7	9.92034	4	丝绸	21	28	0.75		蚕丝	2	丝	2	顺滑的	1	丝的	1	丝织物	1
462	lunch	11.7273	1	22	4	6.8	1	20	4.31	52.6656	5	午餐	21	24	0.875		午饭	3
463	sheep	12.1364	1	22	7	6.4	1	20	4.9	46.3544	5	羊	25	25	1		绵羊	12
464	trouser	12.8333	0.8182	18.0004	7	4.7	1	20	4.89	1.65587	7	裤子	16	20	0.8		长裤	2	短裤	1	裤腿	1
465	melon	13.55	0.9091	20.0002	12	5.25	1	20	4.78	3.09856	5	瓜	18	23	0.782609		甜瓜	4	柠檬	1
466	aid	13.9091	1	22	12	5.85	1	20	3.1	33.5933	3	帮助	20	27	0.740741		急救	5	援助	5	辅助	1	救治	1	救助	1	酸	1
467	net	13.1364	1	22	12	6.1	1	20	4.53	33.7222	3	网	25	28	0.892857		网络	6	净	2	王国	1
468	diary	12.7727	1	22	5	6.6	1	20	4.5	13.3164	5	日记	23	25	0.92		日志	2
469	artist	12.1364	1	22	5	6.8	1	20	4.24	51.2229	6	艺术家	23	27	0.851852		画家	2	美术家	1	艺术	1
470	muscle	14.1364	1	22	11	6.4	1	20	4.5	12.9941	6	肌肉	23	24	0.958333		神经	1
471	oil	12.7727	1	22	8	6.6	1	20	4.93	94.8853	3	油	21	26	0.807692		石油	3	颜料	1	油漆	1
472	conservation	14.9091	1	22	12	5.5	1	20	2.41	12.7165	12	保存	25	30	0.833333		保护	9	对话	2	保守	2	保持	1	保留	1	谈话	1	预定	1	贮藏	1
473	dislike	12.1364	1	22	10	6.75	1	20	1.7	3.28199	7	不喜欢	21	27	0.777778		反感	2	讨厌	2	方案	1	厌恶	1
474	artwork	13.4545	1	22	8	6.1	1	20	4.42	3.94137	7	艺术品	26	26	1		艺术作品	4	插图	1	工艺	1	美术品	1	艺术	1	艺术工作	1
475	charity	14.7727	1	22	11	6.05	1	20	2.62	60.7565	7	慈善	25	26	0.961538		慈善机构	6	慈善组织	1	公益	1	宽容	1
476	pink	11.2727	1	22	5	6.6	1	20	3.93	62.576	4	粉色	26	26	1		粉红色	5	粉红	2	粉	1
477	disk	13.7619	0.9545	20.999	12	5.1	1	20	4.8	0.798188	4	磁盘	12	24	0.5		圆盘	4	唱片	3	桌子	2	反对	1	光盘	1	盘子	1
478	surface	14.6364	1	22	9	6.45	1	20	4.26	42.9138	7	表面	24	24	1
479	load	14.0909	1	22	12	6.1	1	20	3.63	30.936	4	加载	7	31	0.225806		负载	7	装载	6	负担	4	负荷	3	承载	1	道路	1	路	1	下载	1
480	program	13.4091	1	22	8	6.5	1	20	3.43	2.20617	7	程序	13	27	0.481481		项目	9	计划	2	节目	3
481	cupboard	14.7619	0.9545	20.999	12	5.35	1	20	4.79	18.4624	8	橱柜	23	24	0.958333		碗柜	6	杯垫	1	壁橱	1	茶柜	1	食橱	1	衣橱	1	衣柜	1
482	ship	12	1	22	6	6.65	1	20	4.87	58.3025	4	船	23	24	0.958333		轮船	1
483	plant	11.6818	1	22	5	6.5	1	20	4.76	64.2765	5	植物	21	29	0.724138		种植	5	工厂	2	厂	1
484	circumstance	15.0952	0.9545	20.999	12	5.65	1	20	1.77	2.75152	12	环境	27	28	0.964286		情况	6	境遇	1	条件	1	仪式	1
485	gravity	14.7273	1	22	11	6.35	1	20	2.86	10.659	7	重力	20	26	0.769231		万有引力	3	地心引力	2	重心	1
486	wing	13.9091	1	22	9	5.55	1	20	4.86	28.5365	4	翅膀	18	25	0.72		翼	3	羽翼	2	风	1	机翼	1
487	snake	12.0455	1	22	7	6.45	1	20	5	22.6715	5	蛇	24	24	1
488	translator	14.4545	1	22	11	5.95	1	20	3.86	1.15514	10	翻译	8	29	0.275862		翻译者	7	译者	4	翻译器	3	翻译员	2	翻译家	2	转运工	1	翻译机	1	翻译官	1
489	pressure	13.7727	1	22	12	6.6	1	20	3.07	162.989	8	压力	23	24	0.958333		压力	1
490	congratulation	14.1364	1	22	10	6.65	1	20	2.27	0.391658	14	祝贺	26	26	1		恭喜	4	恭贺	1	贺辞	1	庆祝	1	祝福	1
491	rag	14.5909	1	22	11	4.9	1	20	4.67	3.85213	3	破布	23	25	0.92		破烂	2	抹布	3	布	1	碎屑	1	衣衫褴褛	1
492	edition	14.5455	1	22	12	6.05	1	20	3.21	12.1166	7	版本	19	24	0.791667		编辑	5	版	2	版次	1	版式	1
493	hospital	11.7273	1	22	6	6.75	1	20	4.64	120.487	8	医院	24	24	1
494	email	11.6818	1	22	5	6.8	1	20	4.69	5.77571	5	邮件	24	24	1		电子邮件	8	电子邮箱	1
495	label	14.0952	0.9545	20.999	12	5.6	1	20	4.46	13.5097	5	标签	22	26	0.846154		标注	2	商标	1	贴标签	1
496	iceberg	14.8095	0.9545	20.999	12	5.35	1	20	4.96	4.81888	7	冰山	23	24	0.958333		显露	1
497	employee	14.5455	1	22	11	6	1	20	4.1	5.52287	8	雇员	26	26	1		员工	5	职员	2	被雇佣者	1	雇佣	1	雇员	1
498	examination	13.8636	1	22	9	6.2	1	20	3.93	7.53569	11	考试	29	29	1		检查	9	测试	1	检测	1	检验	1
499	fur	14.0455	1	22	5	5.85	1	20	4.69	10.8078	3	皮毛	24	25	0.96		毛皮	6	皮	5	毛	1	毛发	1
500	success	12.2273	1	22	8	6.85	1	20	2.21	82.3721	7	成功	24	24	1
501	flavour	14.2	0.9091	20.0002	11	4.7	1	20	4.49	53.2704	7	香味	6	25	0.24		味道	6	风味	3	香气	2	喜爱	2	口味	2	滋味	1	调料	1	气味	1	面粉	1
502	office	12.1364	1	22	7	6.75	1	20	4.93	135.841	6	办公室	24	27	0.888889		官职	1	机关	1	机关单位	1
503	visit	11.6364	1	22	5	6.9	1	20	3.92	86.3729	5	参观	29	30	0.966667		拜访	8	访问	1	观赏	1	看望	1	旅游	1	探望	1
504	billion	13.2727	1	22	11	6.3	1	20	3.79	90.9836	7	十亿	16	24	0.666667		百万	3	千万	3	亿	1	亿万	1
505	woman	10.7273	1	22	3	6.95	1	20	4.46	166.103	5	女人	21	25	0.84		妇女	2	雌性	1	女性	1
506	switch	14.2273	1	22	12	5.75	1	20	4.07	23.4648	6	转换	29	29	1		开关	11	关	1
507	maple	15.0625	0.7273	16.0006	11	3.9	1	20	4.46	2.10702	5	枫树	17	19	0.894737		枫叶	7	地图	1	枫	1	浅棕色	1
508	creature	14.7273	1	22	11	6	1	20	4.07	20.2621	8	生物	22	26	0.846154		创造	1	动物	1	人	1	物种	1
509	coat	12.0909	1	22	9	6.65	1	20	4.97	25.9287	4	外套	24	25	0.96		大衣	6	棉袄	1	涂层	1
510	green	10.7727	1	22	3	6.9	1	20	4.07	164.387	5	绿色	22	28	0.785714		绿色的	2	格林（人名）	1	格林（姓）	1	绿	1	绿植	1
511	tofu	11.3333	0.9545	20.999	4	6.25	1	20	4.86	1.10557	4	豆腐	23	23	1
512	tendency	14.4545	1	22	12	6.05	1	20	1.83	4.02069	8	趋势	21	29	0.724138		倾向	8
513	cheek	13.25	0.9545	20.999	11	5.6	1	20	4.83	8.50244	5	脸颊	19	23	0.826087		面颊	3	检查	1
514	movie	11.5455	1	22	7	6.9	1	20	4.59	41.5008	5	电影	24	24	1
515	cutting	13.2273	1	22	12	5.8	1	20	4.11	51.1237	7	切断	7	29	0.241379		切割	5	切口	4	剪切	2	剪	2	锋利	2	削减	1	切削	1	切	1	切	1	剪纸	1	讽刺	1	裁剪	1
516	show	11.7727	1	22	6	6.75	1	20	3.97	592.97	4	展示	18	33	0.545455		显示	6	表演	5	演出	4	表现	2	电视节目	1	节目	1	说明	1	秀	1
517	hall	12.8182	1	22	7	6.1	1	20	4.67	66.9487	4	大厅	21	29	0.724138		走廊	5	门厅	3	过道	2	大堂	2	礼堂	1
518	desk	11.1818	1	22	3	6.9	1	20	4.87	21.6205	4	桌子	26	27	0.962963		书桌	6	课桌	2	办公桌	1	台	1
519	framework	14.9545	1	22	12	5.3	1	20	3.24	7.26798	9	框架	22	25	0.88		结构	2	骨架	1
520	pile	14.5	0.9091	20.0002	12	4.75	1	20	4.56	17.0545	4	堆	6	24	0.25		一堆	4	累积	4	桩	2	一摞	1	药片	1	文件	1	挖	1	摞	1	堆叠	1	叠	1	苍白	1
521	construction	14.7727	1	22	12	5.95	1	20	3.72	20.7727	12	建设	8	28	0.285714		建筑	7	建造	3	建筑物	3	结构	3	施工	3	构造	1
522	certainty	14.381	0.9545	20.999	12	5.85	1	20	1.59	5.21053	9	确实	6	27	0.222222		确定性	6	必然	5	当然	4	确定	3	肯定	2	确信	1
523	wave	13.2273	1	22	12	6.3	1	20	4.55	35.7103	4	波浪	25	29	0.862069		浪	3	波	4	波动	5	摆动	1	挥动	1	挥手	1	微波	1	招手	1
524	party	11.6364	1	22	5	6.95	1	20	3.89	335.78	5	聚会	14	29	0.482759		党派	4	派对	9	排队	1	政党	1
525	bathroom	12.3182	1	22	4	6.65	1	20	4.52	64.9359	8	浴室	22	28	0.785714		厕所	2	盥洗室	2	卫生间	2
526	chair	11.2273	1	22	3	6.75	1	20	4.58	45.2142	5	椅子	24	24	1
527	preference	14.0909	1	22	12	6.2	1	20	2.03	3.98598	10	偏爱	19	27	0.703704		偏好	2	爱好	1	更喜爱	1	偏向	1	喜爱	1	喜好	1	优先权	1
528	human	12.1364	1	22	8	6.95	1	20	4.93	116	5	人类	26	26	1		人	7	人的	1
529	motherland	13.3182	1	22	12	6.2	1	20	2.78	0.416446	10	祖国	19	24	0.791667		故乡	2	大陆	1	老家	1	陆地	1
530	nightfall	14.45	0.9091	20.0002	11	4.85	1	20	3.79	0.827935	9	黄昏	18	25	0.72		傍晚	5	夜幕	1	夜幕降临	1
531	caution	15.0455	1	22	12	5.9	1	20	2.04	6.42517	7	小心	28	34	0.823529		谨慎	11	注意	4	警告	2	仔细	1	坐垫	1
532	cookie	12.9091	1	22	9	6.05	1	20	5	4.45697	6	饼干	26	26	1		曲奇饼干	5	小甜点	2	小饼干	2	曲奇	2	点心	1	曲奇饼	1
533	platform	14.3182	1	22	12	5.9	1	20	4.48	16.2662	8	平台	27	28	0.964286		站台	4	月台	3	讲台	1	平地	1	跳台	1	阳台	1
534	fail	12.4545	1	22	6	6.65	1	20	3	30.4799	4	失败	23	24	0.958333		落下	1
535	production	13.3636	1	22	11	6.3	1	20	2.59	35.4921	10	生产	17	27	0.62963		产品	7	产量	1	介绍	1	制造	1	制作	1	作品	1
536	function	14.6818	1	22	11	6.3	1	20	1.92	11.5266	8	功能	23	31	0.741935		函数	5	作用	2	运转	1
537	pass	12.4091	1	22	6	6.75	1	20	2.71	136.589	4	通过	26	28	0.928571		经过	4	过	2	过去	1	护照	1	及格	1
538	boy	10.5455	1	22	3	6.95	1	20	4.76	188.64	3	男孩	24	24	1
539	cube	14.2	0.9091	20.0002	12	4.75	1	20	4.62	4.64536	4	立方体	20	24	0.833333		方块	2	立方	2	魔方	2	骰子	2	立方形	1
540	fortune	14.1818	1	22	12	5.85	1	20	2.9	32.1754	7	财富	13	32	0.40625		幸运	9	运气	8	命运	2
541	wrinkle	15.0909	1	22	12	4.85	1	20	4.3	0.525515	7	皱纹	20	26	0.769231		眨眼	3	起皱	1	使弄皱	1	使眼色	1
542	partner	13.3182	1	22	9	6.35	1	20	3.53	43.8706	7	伙伴	27	27	1		搭档	5	同伴	4	合作伙伴	2	合伙人	2
543	nephew	14.4091	1	22	12	5.35	1	20	4.48	6.4103	6	侄子	28	31	0.903226		外甥	11	叉子	1	侄女	2
544	toy	11.6818	1	22	3	6.9	1	20	4.93	24.724	3	玩具	23	24	0.958333		玩偶	1
545	stomachache	12.4091	1	22	8	6.25	1	20	3.46	0.0396615	11	胃痛	9	26	0.346154		胃疼	7	腹痛	3	肚子疼	3	胃	2	肚子痛	2
546	nature	12.2273	1	22	8	6.65	1	20	2.92	67.3949	6	自然	21	28	0.75		本性	2	性质	2	大自然	1	天性	1	自然界	1
547	immigration	15.5909	1	22	12	5.75	1	20	3.03	18.7153	11	移民	25	26	0.961538		移居	4	搬迁	1	迁徙	1	迁移	1	想象	1	移民的	1
548	wall	11.6818	1	22	4	6.85	1	20	4.86	110.859	4	墙	25	25	1		墙壁	6	壁	1
549	stop	11.4091	1	22	7	6.95	1	20	3.68	355.234	4	停止	21	29	0.724138		停	2	站	2	车站	1	停下	1	站台	1	障碍	1
550	consideration	13.8636	1	22	11	6.35	1	20	1.86	9.84598	13	考虑	22	29	0.758621		原因	3	思考	2	关心	2
551	box	11.0455	1	22	3	6.8	1	20	4.9	132.336	3	盒子	23	25	0.92		箱子	4	箱	2	框	1	拳击	1
552	home	10.5	1	22	7	6.9	1	20	4.11	725.662	4	家	24	24	1
553	notice	12.8636	1	22	8	6.55	1	20	3.3	51.6492	6	注意	18	31	0.580645		通知	7	布告	1	告示	1	公告	1	关注	1	使…注意	1	提醒	1
554	form	13.5455	1	22	9	6.15	1	20	3.13	120.303	4	形式	15	29	0.517241		形成	6	组成	2	表格	2	格式	1	构建	1	农场	1	形状	1	组织	1
555	bread	11.4091	1	22	3	6.55	1	20	4.92	49.0514	5	面包	23	24	0.958333		面包	1
556	native	13.9091	1	22	10	5.9	1	20	3.03	15.6217	6	本地的	11	33	0.333333		本地人	8	本国的	3	民族的	2	当地的	2	本地	2	本土的	1	当地居民	1	当地人	1	天然的	1	土著的	1
557	adult	13.0909	1	22	8	6.55	1	20	4.4	25.2793	5	成人	24	24	1		成年人	11
558	damage	13.8182	1	22	10	6.3	1	20	3.2	64.8664	6	损害	24	27	0.888889		伤害	4	破坏	3	损坏	2	毁灭	2	摧毁	1	损毁	1	损伤	1	危害	1	危险	1
559	education	13.4091	1	22	8	6.75	1	20	2.93	84.4245	9	教育	24	24	1
560	applicant	14.8636	1	22	12	5.95	1	20	4	0.659373	9	申请人	24	25	0.96		申请者	5	申请	2	应用	1
561	master	14.7273	1	22	9	6.05	1	20	2.63	56.9936	6	大师	8	37	0.216216		主人	6	掌握	5	硕士	5	精通	3	主任	2	操纵	1	管理	1	控制	1	学位	1	掌管	1	主	1	主要的	1	专家	1
562	board	13.5909	1	22	8	5.9	1	20	4.57	125.449	5	板	11	33	0.333333		木板	7	甲板	7	董事会	3	板子	2	上	1	上……	1	（在）船上	1
563	profit	14.9091	1	22	12	6.25	1	20	3.07	94.6225	6	利润	26	26	1		利益	10
564	oven	14.4444	0.8182	18.0004	8	4.45	1	20	4.97	34.3271	4	烤箱	17	22	0.772727		炉	3	烤炉	3	灶	2	微波炉	1	炉子	1	炉灶	1
565	hug	13.5455	1	22	9	6.65	1	20	4.14	13.4948	3	拥抱	23	24	0.958333		抱	1
566	circle	13.0455	1	22	9	6.7	1	20	4.44	23.5937	6	圆圈	23	27	0.851852		圈	6	循环	4	圆形	3	圆	2	圈子	1
567	cool	11.0455	1	22	4	6.95	1	20	3.53	116.54	4	酷	9	31	0.290323		凉爽的	7	凉爽	5	酷的	4	冷	1	冷的	1	冷静的	1	冷却	1	凉	1	凉快	1
568	suffering	14.6818	1	22	10	6.25	1	20	2.39	28.6455	9	受苦	6	28	0.214286		痛苦	6	受难	4	遭受	3	遭遇	3	苦难	2	患病的	1	苦楚	1	人手	1	忍受	1
569	affair	14.5	1	22	12	5.35	1	20	2.45	19.7614	6	事务	11	30	0.366667		事情	7	事件	4	外遇	3	事物	2	风流韵事	1	绯闻	1	公平	1
570	award	14.1818	1	22	11	6.1	1	20	4.14	31.7639	5	奖品	24	28	0.857143		奖赏	6	奖励	5	奖	5	判决	1	认定	1	授予	1	向	1
571	handkerchief	15.55	0.9091	20.0002	12	4.4	1	20	5	1.61125	12	手帕	17	24	0.708333		手绢	3	头巾	2	餐巾纸	1	手帕纸	1
572	output	14.7273	1	22	11	5.9	1	20	2.48	5.81042	6	输出	26	27	0.962963		产量	6	产出	4	输出量	1
573	perspective	15.9545	1	22	12	5.4	1	20	2.38	18.8194	11	观点	18	28	0.642857		视角	2	方面	2	透视	2	游戏	1	透视的	1	透镜	1	体育	1	视野	1	角度	1	洞察	1
574	try	11.6818	1	22	4	6.95	1	20	2.22	444.512	3	尝试	22	27	0.814815		努力	5
575	industry	13.5909	1	22	9	6.3	1	20	3.29	88.0288	8	工业	25	26	0.961538		行业	5	产业	4	工厂	1	工艺	1
576	rabbit	10.9545	1	22	4	6.75	1	20	4.93	24.486	6	兔子	24	25	0.96		野兔	1
577	answer	11.5909	1	22	5	6.9	1	20	2.89	361.569	6	回答	20	25	0.8		答案	5
578	common	13.0909	1	22	8	6.7	1	20	2.07	66.4827	6	常见的	6	31	0.193548		普通的	5	普通	5	共同的	3	相同的	2	共同	2	公共的	2	常见	1	共同点	1	平常	1	平民	1	普遍	1	普遍的	1
579	sport	11.5	1	22	7	6.9	1	20	3.48	94.211	5	运动	23	25	0.92		体育	1	游戏	1
580	air	11.2273	1	22	7	6.95	1	20	4.11	165.508	3	空气	24	24	1
581	exam	11.7273	1	22	8	6.9	1	20	4.48	12.7165	4	考试	23	27	0.851852		测试	3	检查	1
582	guy	12.7727	1	22	8	6.6	1	20	4.68	141.344	3	家伙	25	25	1		伙计	6	人	2	男人	2	小伙子	1
583	think	11.4091	1	22	7	6.9	1	20	2.41	3205.4	5	思考	23	29	0.793103		想法	5	认为	5	想	4	看法	1
584	loan	15.0909	1	22	12	5.25	1	20	3.72	20.7628	4	贷款	20	25	0.8		承载	1	贷	1	借	1	欠款	1	债	1
585	secret	12.5	1	22	9	6.7	1	20	2.19	85.4657	6	秘密	23	25	0.92		秘诀	2
586	object	13.619	0.9545	20.999	8	5.95	1	20	3.66	29.7908	6	物体	10	37	0.27027		目标	6	宾语	6	反对	5	对象	4	拒绝	1	科目	1	客观	1	客观的	1	项目	1	主观的	1
587	staff	14.5455	1	22	9	5.9	1	20	4.36	88.9658	5	职员	9	24	0.375		员工	8	全体职员	3	工作人员	3	事情	1
588	physician	14.4286	0.9545	20.999	12	5.05	1	20	4.65	1.65091	9	内科医生	5	23	0.217391		医生	5	医师	5	物理	3	物理学家	3	外科医生	1	心理医生	1
589	forecast	14.5	1	22	10	6.15	1	20	2.78	20.1134	8	预报	26	27	0.962963		预测	12	预告	2	森林	1
590	mist	15.6842	0.8636	18.9992	11	4.3	1	20	4.51	8.80486	4	薄雾	15	21	0.714286		雾	3	迷雾	1	模糊	1	雾气	1
591	rule	12.4545	1	22	7	6.65	1	20	2.57	46.7312	4	规则	23	29	0.793103		统治	3	尺子	1	规定	1	规矩	1
592	yellow	10.7727	1	22	3	6.9	1	20	4.3	69.4374	6	黄色	20	26	0.769231		黄色的	6
593	crossing	13.5909	1	22	7	6.1	1	20	3.42	17.1685	8	十字路口	25	27	0.925926		路口	4	穿越	1	分叉口	1	横越	1	交叉口	1	交叉路口	1	十字口	1
594	score	12.7727	1	22	9	6.45	1	20	3.38	107.349	5	分数	21	26	0.807692		得分	3	得分了	1	进球得分	1
595	sample	14.4091	1	22	12	6	1	20	3.79	11.7497	6	样品	28	28	1		样本	10	例子	5	样例	1
596	question	11.4286	0.9545	20.999	7	6.95	1	20	3.36	401.861	8	问题	22	28	0.785714		题	2	提问	1	询问	1	疑问	1	质疑	1
597	drink	11.4545	1	22	6	6.85	1	20	4.76	115.014	5	喝	32	32	1		饮料	9	喝水	1	饮	1	饮品	1
598	usage	14.3333	0.9545	20.999	10	5.75	1	20	2.07	1.8393	5	使用	26	26	1		用法	8	用处	2	用途	2
599	walk	11	1	22	5	6.9	1	20	4.07	155.389	4	走路	10	27	0.37037		步行	7	走	6	散步	2	行走	2
600	steak	13.9048	0.9545	20.999	11	5.3	1	20	4.96	11.244	5	牛排	21	25	0.84		烤肉	1	牛扒	1	肉排	1	鱼排	1
601	judge	14.2273	1	22	10	6.3	1	20	3.75	48.4912	5	判断	16	29	0.551724		法官	9	评判	2	裁判	2	论断	1	评价	1	审判	1
602	matter	13.5	1	22	6	6.6	1	20	3.54	174.521	6	事情	7	35	0.2		事件	6	问题	5	重要	4	物质	3	起作用	2	介意	1	麻烦	1	麻烦的事	1	麻烦事	1	物	1	有关系	1	重要的	1	重要的事	1
603	ticket	12.1818	1	22	8	6.6	1	20	4.7	32.0465	6	票	21	26	0.807692		入场券	2	车票	1	门票	1	票券	1
604	wealth	13.6364	1	22	9	6.25	1	20	2.63	21.3032	6	财富	23	25	0.92		富有	2
605	ambition	14.8636	1	22	12	6.2	1	20	1.74	16.167	8	野心	29	29	1		抱负	5	雄心	4	志向	2	理想抱负	1	雄心勃勃	1
606	harm	13.6818	1	22	10	6.6	1	20	2.62	22.5426	4	伤害	24	25	0.96		危害	3	有害	2	害处	1	艰难的	1	损害	1
607	privilege	16	1	22	12	5.65	1	20	1.93	12.2951	9	特权	20	27	0.740741		权利	2	优待	2	优先权	2	福利	1
608	magazine	12.7727	1	22	6	6.5	1	20	5	19.3499	8	杂志	24	24	1
609	devotion	15.2727	1	22	10	5.7	1	20	2.36	2.67715	8	奉献	21	29	0.724138		忠诚	6	贡献	5	献身	5	捐赠	1	热爱	1
610	memory	13.5	1	22	8	6.65	1	20	2.38	37.961	6	记忆	24	24	1
611	bird	11.0455	1	22	3	6.9	1	20	5	71.133	4	鸟	22	24	0.916667		小鸟	2
612	basket	12.8636	1	22	9	6.45	1	20	5	14.531	6	篮子	21	27	0.777778		篮	3	得分	1	篮筐	1	球筐	1
613	mailbox	13.3333	0.9545	20.999	12	5.75	1	20	5	0.431319	7	邮箱	18	23	0.782609		信箱	4	收件箱	1
614	necessity	14.3636	1	22	11	6.2	1	20	2.08	3.81247	9	必要性	26	26	1		必然性	4	需要	4	必需品	1	需求	1
615	red	10.9545	1	22	3	6.85	1	20	4.24	254.602	3	红色	23	26	0.884615		红色的	2	红的	1
616	salesperson	14	1	22	6	6	1	20	4.38	0.436277	11	售货员	24	24	1		销售员	9	销售人员	2	卖货的人	1
617	attention	13.6818	1	22	9	6.6	1	20	2.3	71.7031	9	注意	25	25	1		注意力	7	意图	1
618	fee	13.9091	1	22	10	5.6	1	20	3.89	15.4035	3	费用	27	27	1		小费	6	酬金	1	费	1	消费	1
619	mountain	12.6364	1	22	7	6.65	1	20	4.96	44.0987	8	山	20	26	0.769231		山脉	5	山峰	1
620	cucumber	14.4444	0.8182	18.0004	11	5	1	20	4.83	5.86991	8	黄瓜	20	20	1
621	appointment	14.4091	1	22	12	6.35	1	20	3	15.3688	11	约会	22	32	0.6875		约定	9	任命	7	会议	1	委派	1	指认	1
622	significance	15.1818	1	22	12	6.2	1	20	1.68	9.36508	12	意义	27	28	0.964286		重要性	9	显著	1	有重要意义的	1	重大的	1	重大意义	1	重要	1	重要的	1
623	season	12	1	22	5	6.75	1	20	3.32	124.339	6	季节	24	27	0.888889		时期	1	调料	1	调味	1
624	research	13.5455	1	22	8	6.4	1	20	3.03	62.1496	8	研究	26	30	0.866667		调查	7	搜索	3	观察	1	搜查	1
625	piano	11.1818	1	22	7	6.75	1	20	4.9	22.855	5	钢琴	24	24	1
626	argument	13.7727	1	22	11	6.55	1	20	2.85	44.292	8	争论	28	34	0.823529		争吵	8	论点	2	论据	2	争议	2	辩论	1	吵架	1	观点	1	论辩	1	讨论	1	争辩	1
627	hair	11.1818	1	22	4	6.8	1	20	4.97	106.318	4	头发	24	24	1
628	teapot	14	1	22	12	5.7	1	20	4.96	6.00377	6	茶壶	24	24	1
629	midnight	12.9545	1	22	10	6.55	1	20	3.14	15.6167	8	午夜	22	24	0.916667		半夜	2
630	olive	14.1429	0.9545	20.999	10	5.1	1	20	4.9	19.2904	5	橄榄	18	24	0.75		橄榄树	2	橄榄油	2	橄榄枝	2
631	geometry	15.6471	0.7727	16.9994	12	4	1	20	3	2.35986	8	几何	18	19	0.947368		几何学	9	地理	1
632	moonlight	13.7727	1	22	8	6.25	1	20	4.43	3.67861	9	月光	24	25	0.96		月夜	1
633	scream	14.7727	1	22	11	5.25	1	20	4.32	11.1052	6	尖叫	21	23	0.913043		尖叫	1	惊叫	1
634	uniform	13	1	22	7	6.4	1	20	4.67	14.5657	7	制服	19	25	0.76		校服	3	统一	1	一致的	1	制度	1
635	cabin	16.0476	0.9545	20.999	11	4.5	1	20	4.92	7.8976	5	小屋	15	25	0.6		船舱	6	小木屋	2	舱	2	客舱	1	内阁	1
636	pest	14.7778	0.8182	18.0004	11	4.4	1	20	3.96	3.16301	4	害虫	15	20	0.75		虫害	1	虫子	1	宠物	1	昆虫	1	讨厌的人	1
637	lily	13.95	0.9091	20.0002	10	5.2	1	20	4.69	17.8973	4	百合	20	23	0.869565		百合花	6	洁白的	1	茉莉	1	人名	1	水仙花	1
638	kilometer	13.1364	1	22	7	6.4	1	20	4.07	0.06445	9	千米	18	25	0.72		公里	7
639	rubbish	12.7273	1	22	8	6.5	1	20	3.64	50.271	7	垃圾	24	26	0.923077		废弃	1	废物	1
640	cure	13.6364	1	22	12	6.05	1	20	2.41	13.7378	4	治愈	27	28	0.964286		治疗	10	残忍	1
641	degree	13.9091	1	22	9	6.3	1	20	3	30.817	6	学位	13	32	0.40625		程度	7	等级	5	度	4	同意	1	赞同	1	证书	1
642	shade	14.6364	1	22	11	5.9	1	20	3.38	9.5733	5	阴影	26	26	1		树荫	6	阴凉处	2	遮蔽	1	遮阳	1
643	politics	14.4545	1	22	12	5.75	1	20	2.66	91.3455	8	政治	20	25	0.8		政策	4	政治学	1
644	opinion	13.6818	1	22	8	6.55	1	20	1.93	49.3737	7	观点	26	26	1		意见	11	想法	2
645	troop	15.3158	0.8636	18.9992	10	4.5	1	20	4.34	3.15309	5	军队	19	22	0.863636		队伍	3	群	2	部队	1	组	1
646	oxygen	15	1	22	11	6.4	1	20	3.66	17.1982	6	氧气	22	25	0.88		氧	3
647	tour	12.8636	1	22	8	6.7	1	20	3.38	57.9306	4	旅游	25	25	1		旅行	9	游览	3	参观	1	旅行者	1
648	optimism	14.5909	1	22	11	6.3	1	20	1.48	6.73255	8	乐观	24	26	0.923077		乐观主义	4	乐观的	2	最优的	1	积极	1	积极地	1	激情	1
649	assistance	14.8636	1	22	12	6.15	1	20	2.25	10.2128	10	帮助	28	29	0.965517		援助	10	协助	3	辅助	1	助手	1
650	visa	15.5909	1	22	12	5.6	1	20	4.38	4.45201	4	签证	23	25	0.92		通过	1	信用卡	1
651	poetry	14.5455	1	22	12	5.85	1	20	3.5	12.5826	6	诗歌	27	27	1		诗	10	诗意	3	诗词	1	诗歌集	1	诗集	1
652	culture	12.9091	1	22	8	6.75	1	20	2.04	53.082	7	文化	24	24	1
653	evidence	14.4545	1	22	10	6.65	1	20	3.65	115.311	8	证据	21	27	0.777778		明显	2	迹象	1	事件	1	显而易见的	1	证明	1
654	court	14.7273	1	22	12	5.85	1	20	4.31	126.684	5	法院	22	28	0.785714		法庭	7	球场	3	宫廷	2	场地	1
655	bucket	15.1	0.9091	20.0002	12	4.35	1	20	4.96	16.3356	6	桶	21	23	0.913043		木桶	2	水桶	9	篮	1	篮子	1
656	conclusion	14.5455	1	22	12	6.35	1	20	2.11	12.6818	10	结论	20	27	0.740741		总结	5	推断	1	证据	1
657	flag	13.6364	1	22	7	6.55	1	20	4.79	26.0378	4	旗帜	22	28	0.785714		旗子	5	标志	4	旗	2	目标	2
658	beginning	12.9545	1	22	8	6.7	1	20	2.5	97.5624	9	开始	24	24	1
659	forest	12.5909	1	22	4	6.75	1	20	4.76	46.5428	6	森林	24	25	0.96		植树	1
660	pause	13.6	0.9091	20.0002	12	5.8	1	20	2.38	7.23823	5	暂停	16	22	0.727273		停顿	3	停止	2	钱包	1
661	eyewitness	15.1429	0.9545	20.999	10	5.4	1	20	3.61	1.5468	10	目击者	18	24	0.75		目击	2	目击证人	2	目睹	1	证人	1
662	counter	15	1	22	12	5.5	1	20	4.17	19.5085	7	柜台	12	26	0.461538		计数器	6	计算器	2	对面	1	计算机	1	角落	1	收银台	1	收银员	1	相反的	1
663	talent	14	1	22	8	6.5	1	20	2.19	37.8867	6	天赋	27	27	1		才能	7	才华	2	才艺	2	天才	2
664	voyage	15.1429	0.9545	20.999	10	5.25	1	20	3.43	5.63194	6	航行	27	27	1		航海	5	航程	4	旅程	2	飞行	1	旅行	1
665	quality	13.8182	1	22	10	6.2	1	20	2.18	101.618	7	质量	24	27	0.888889		品质	2	素质	1
666	breakthrough	14.5909	1	22	12	6.2	1	20	1.87	8.93376	12	突破	22	25	0.88		打破	2	重大突破	1
667	disappearance	14.5909	1	22	10	6.4	1	20	2.4	2.59783	13	消失	22	25	0.88		不见	2	未出场	1
668	owner	13.3636	1	22	8	6.7	1	20	3.78	44.6638	5	主人	23	27	0.851852		拥有者	8	物主	3	所有者	3	主任	1
669	bag	10.9545	1	22	3	6.9	1	20	4.9	76.7897	3	包	26	26	1		袋	4	背包	2	包袋	1	袋子	1	书包	1
670	layer	14.9	0.9091	20.0002	12	4.9	1	20	3.52	15.2548	5	层	20	22	0.909091		层次	6	阶层	2	覆盖	1	屏障	1
671	wind	11.9091	1	22	8	6.65	1	20	3.93	99.3224	4	风	24	26	0.923077		缠绕	1	弯曲的	1
672	disadvantage	13.9091	1	22	10	6.5	1	20	1.96	3.96615	12	缺点	28	28	1		不利条件	3	劣势	2	坏处	2	不利	2
673	series	13.5909	1	22	10	6.2	1	20	2.92	93.6706	6	系列	24	27	0.888889		连续	2	一系列	1
674	craftsmanship	16.3529	0.7727	16.9994	12	3.8	1	20	2.64	2.65237	13	技术	8	21	0.380952		技艺	6	手艺	3	工匠精神	2	工艺	1	手艺人	1
675	target	14.2273	1	22	12	6.4	1	20	4.11	64.6979	6	目标	23	28	0.821429		靶子	5
676	trouble	12.9545	1	22	8	6.6	1	20	2.25	120.794	7	麻烦	20	27	0.740741		问题	3	困难	2	烦恼	1	故障	1
677	man	11	1	22	3	6.95	1	20	4.79	719.594	3	男人	21	29	0.724138		人	6	男子汉	1	人类	1
678	arrangement	14.0909	1	22	12	6.15	1	20	2.3	9.97488	11	安排	21	27	0.777778		布置	2	策划	1	筹备	1	整理	1	准备	1
679	foot	11.0455	1	22	3	6.85	1	20	4.9	82.9571	4	脚	20	26	0.769231		步伐	1	脚步	1	脚丫子	1	英尺	1	足	1	足迹	1
680	distance	13.1364	1	22	11	6.7	1	20	3.17	43.6971	8	距离	23	27	0.851852		远处	2	疏远	1	远方	1
681	toothache	12.2273	1	22	8	6.4	1	20	3.42	0.728781	9	牙疼	24	24	1		牙痛	9
682	motivation	15.0909	1	22	12	5.85	1	20	2.1	6.29627	10	动机	23	29	0.793103		动力	6	积极性	3	激励	3	动因	1
683	movement	13.5909	1	22	12	6.3	1	20	3.63	51.4807	8	移动	24	28	0.857143		运动	9	活动	2	动态	1	动作	1	感动	1	行动	1
684	occasion	14.7727	1	22	11	5.65	1	20	2.52	29.5131	8	场合	16	29	0.551724		时机	4	机会	3	时刻	2	场所	1	偶然	1	情况	1	时机机会	1	位置	1
685	assistant	14.2273	1	22	12	6.05	1	20	4.07	19.3846	9	助手	28	28	1		助理	9	帮助	1	辅助的	1	协助	1	援助	1
686	textbook	12.619	0.9545	20.999	9	6.4	1	20	4.86	2.40944	8	课本	17	24	0.708333		教材	4	笔记本	2	教科书	2	练习册	2	电子书	1	记事本	1	作文本	1
687	guest	13.1818	1	22	8	6.35	1	20	3.83	37.5595	5	客人	21	24	0.875		顾客	2	宾客	1
688	flow	13.6364	1	22	10	6.2	1	20	3.72	20.7727	4	流动	24	25	0.96		流	4	流出	2	流量	1	漂流	1	水流	1
689	annual	14.5455	1	22	12	5.9	1	20	1.78	19.6225	6	年度的	8	24	0.333333		每年的	4	一年一度	3	全年	2	年度	2	每年	1	年刊	1	手工	1	一年一度	1	周年的	1
690	pulse	15.8182	1	22	12	4.9	1	20	4.19	8.4727	5	脉搏	24	25	0.96		脉冲	8	跳动	1	心跳	1	暂停	1
691	word	11.1818	1	22	5	6.85	1	20	3.56	195.169	4	单词	24	26	0.923077		字	5	词	3	词汇	1	词语	1	话	1	文字	1
692	sorrow	14.7727	1	22	12	5.75	1	20	2.36	3.6439	6	悲伤	27	27	1		悲痛	5	懊悔	2	悲哀	2	伤心	1	忧伤	1
693	juice	11.2727	1	22	3	6.65	1	20	4.89	27.5251	5	果汁	23	25	0.92		汁	2
694	radiation	15.6818	1	22	12	5.55	1	20	3.43	5.97898	9	辐射	18	25	0.72		放射物	3	放射性	2	放射	1	率	1
695	brief	14.1364	1	22	10	5.95	1	20	2.38	18.0807	5	简短的	9	27	0.333333		摘要	2	简要	2	简明的	2	简洁的	2	简短	2	短暂	1	短暂的	1	简洁	1	简要的	1	轻松	1	信任	1	信仰	1	主要的	1
696	cow	11.9545	1	22	7	6.3	1	20	4.96	27.5152	3	奶牛	23	25	0.92		牛	9	母牛	2	牛排	1	羊肉	1
697	shorts	11.9545	1	22	7	6.3	1	20	4.82	6.57886	6	短裤	22	24	0.916667		短袖	1	缺点	1
698	camp	12.6818	1	22	5	6.55	1	20	4.35	37.3711	4	露营	22	27	0.814815		营地	5	帐篷	3	野营	3	野餐	1	营	1	营帐	1	阵营	1
699	advantage	13.4545	1	22	9	6.6	1	20	2	46.6469	9	优点	26	26	1		优势	11	好处	1	有利条件	1
700	promise	13.6364	1	22	8	6.5	1	20	2.09	61.6836	7	承诺	27	27	1		保证	6	诺言	2	允诺	1
701	amusement	14.5	1	22	8	6.05	1	20	2.07	1.73519	9	娱乐	26	28	0.928571		消遣	3	乐趣	2	逗趣	1	荒唐的	1	消遣娱乐	1	愉快	1
702	parcel	14.7368	0.8636	18.9992	10	4.5	1	20	4.81	7.03992	6	包裹	18	21	0.857143		包	2	包袱	1
703	banana	10.5	1	22	3	6.9	1	20	5	16.3802	6	香蕉	24	24	1
704	photographer	13.7727	1	22	12	6.1	1	20	4.76	9.69229	12	摄像师	19	24	0.791667		摄影者	3	图片	1	照片	1
705	lace	14.7895	0.8636	18.9992	11	4.15	1	20	4.85	5.29977	4	花边	11	20	0.55		鞋带	4	蕾丝	4	蕾丝花边	2	系带	1
706	watermelon	11.9091	1	22	3	6.6	1	20	4.89	1.34849	10	西瓜	24	24	1
707	cherry	14.2381	0.9545	20.999	11	5.2	1	20	4.62	16.8462	6	樱桃	22	23	0.956522		树莓	1
708	sweat	13.8095	0.9545	20.999	12	5.4	1	20	4.71	11.596	5	汗	22	25	0.88		汗水	6	流汗	2	出汗	1	甜	1	甜的	1	甜蜜	1
709	sharpener	13.1905	0.9545	20.999	12	5.05	1	20	4.64	0.237969	9	卷笔刀	22	23	0.956522		削笔刀	3	铅笔刀	2	锋利的	1	转笔刀	1
710	blossom	15.85	0.9091	20.0002	11	4.4	1	20	4.26	3.87196	7	开花	21	24	0.875		花	3	繁荣	1	繁盛	1	花边	1	花朵	1	花骨朵	1	兴旺	1
711	confidence	13.3636	1	22	11	6.7	1	20	2.17	76.4377	10	自信	26	27	0.962963		信心	9	信任	5	置信度	1
712	gather	14	1	22	11	6.5	1	20	2.75	19.5928	6	聚集	28	29	0.965517		收集	6	集合	2	汇聚	1	集中	1	在一起	1
713	fruit	11.6364	1	22	3	6.85	1	20	4.81	53.1316	5	水果	24	24	1
714	trunk	14.3636	1	22	12	5.05	1	20	4.71	8.49253	5	树干	17	28	0.607143		卡车	4	躯干	2	后备箱	2	大旅行箱	2	大卡车	1	象鼻	1
715	gymnastics	14.4091	1	22	10	5.55	1	20	4.04	3.61416	10	体操	23	25	0.92		体育馆	4	体育	2	运动场	2	体操运动	1	体育运动	1
716	representative	15.1364	1	22	12	5.5	1	20	3.39	8.23473	14	代表	27	29	0.931034		典型的	4	有代表性	2	典型	2	代表人	1	代表性的	1	个人的	1	议员	1
717	growth	13.5	1	22	12	6.5	1	20	2.89	80.3245	6	成长	26	28	0.928571		生长	7	发展	2	发育	1	增加	1	增长	1
718	quiz	14.4091	1	22	11	5.9	1	20	4.43	37.3959	4	测验	23	27	0.851852		测试	4	小测验	3	小测试	2	考察	2	困惑	1	提出	1	问卷	1	小测	1	询问	1
719	farmyard	13.619	0.9545	20.999	10	5.4	1	20	4.47	2.45902	8	农场	23	24	0.958333		农家庭院	5	农场院子	1	农家宅院	1	农园	1	院子	1
720	posture	14.6	0.9091	20.0002	11	5.15	1	20	3.39	2.90521	7	姿势	19	24	0.791667		姿态	2	立场	1	情形	1	手势	1
721	sunshine	12.1818	1	22	7	6.75	1	20	4.21	55.784	8	阳光	23	24	0.958333		日光	1
722	wallet	12.2273	1	22	8	6.65	1	20	4.81	6.44996	6	钱包	23	26	0.884615		皮夹	1	钱币	1	钱夹	1
723	boot	12.5238	0.9545	20.999	12	5.95	1	20	4.96	26.598	4	靴子	22	24	0.916667		靴	1	引导	1
724	servant	14.4737	0.8636	18.9992	8	5.3	1	20	4.64	10.3864	7	仆人	17	22	0.772727		佣人	2	服务	1	服务员	1	服务者	1
725	draft	15	1	22	12	4.85	1	20	3.15	7.3473	5	草稿	20	25	0.8		草案	4	起草	2	汇票	1	漂流	1	制定	1
726	distinction	15.4545	1	22	12	5.55	1	20	2.08	5.34439	11	区别	26	26	1		差别	3	区分	2	分别	2	不同	1	差异	1	分开	1
727	feast	15.6842	0.8636	18.9992	10	4.85	1	20	4.3	12.7115	5	盛宴	17	23	0.73913		宴会	4	享受	2	大餐	1	节日	1	款待	1	款待	1	盛会	1	筵席	1
728	section	13.9545	1	22	12	6.25	1	20	3.24	33.5884	7	部分	21	33	0.636364		章节	5	部门	3	动作	1	环节	1	节	1	模块	1	切割	1	切开	1	选择	1
729	classic	14.1818	1	22	8	6.4	1	20	2	49.1109	7	经典的	25	26	0.961538		古典的	6	经典	6	名著	1
730	pull	13.1818	1	22	11	6.25	1	20	3.97	87.0521	4	拉	22	29	0.758621		拖	3	拔	1	拉动	1	拉拽	1	推	1
731	travel	12.3636	1	22	8	6.6	1	20	3.67	66.0315	6	旅行	21	24	0.875		旅游	3
732	bend	14.1818	1	22	10	5.6	1	20	3.88	14.8086	4	弯曲	28	28	1		弯腰	4	使弯曲	3	折	2	屈服	1	使屈服	1
733	view	12.7727	1	22	10	6.8	1	20	3.21	145.974	4	视野	9	35	0.257143		观点	9	视角	3	看法	3	观察	2	风景	2	见解	1	景点	1	看	1	看到	1	看见	1	视图	1	意见	1
734	garden	11.9091	1	22	6	6.8	1	20	4.73	190.192	6	花园	22	25	0.88		公园	2	菜园	1
735	fun	11.2273	1	22	7	6.8	1	20	1.97	203.538	3	乐趣	8	27	0.296296		有趣的	4	有趣	3	快乐	3	开心	3	娱乐	2	趣味	2	开玩笑	1	有趣的事	1
736	nose	10.5	1	22	3	6.85	1	20	4.89	52.2392	4	鼻子	24	25	0.96		嗅觉	1
737	fare	13.7619	0.9545	20.999	10	5.35	1	20	4.11	9.49894	4	费用	24	26	0.923077		票价	9	车费	1	费	1	花费	1	经营	1
738	shadow	14.4091	1	22	12	6.25	1	20	4.54	31.1244	6	阴影	19	26	0.730769		影子	5	变阴暗	1	遮蔽	1
739	children	11.5909	1	22	3	6.9	1	20	4.89	337.197	8	孩子	25	25	1		孩子们	3	儿童	7	小孩	1
740	district	14.4091	1	22	12	5.7	1	20	3.29	20.8818	8	地区	5	28	0.178571		区	5	区域	5	地方	4	严格	2	直接的	2	行政区	2	分配	1	街区	1	区划	1
741	job	11.5455	1	22	4	6.85	1	20	3.19	402.109	3	工作	24	25	0.96		职业	1
742	pace	13.7727	1	22	10	6.05	1	20	3.11	39.7508	4	步伐	10	29	0.344828		速度	4	步	3	一步	3	节奏	2	步速	2	步子	1	踱步	1	缓慢踱步	1	迈步	1	慢走	1
743	mutton	14	0.8636	18.9992	7	4.8	1	20	4.25	3.23242	6	羊肉	21	21	1
744	regret	14.2727	1	22	11	5.95	1	20	1.8	18.3583	6	后悔	19	26	0.730769		遗憾	7
745	pearl	14.8	0.9091	20.0002	11	5	1	20	4.87	9.95505	5	珍珠	22	22	1
746	refund	15.5714	0.9545	20.999	12	5.05	1	20	3.38	4.7346	6	退款	23	25	0.92		偿还	3	退还	6	偿还数额	1	归还	1	基金	1	退	1	重建	1
747	handful	14.35	0.9091	20.0002	12	5.5	1	20	3.48	12.0819	7	少数	8	26	0.307692		一把	7	手工的	2	把	1	便利的	1	几个	1	乐于助人的	1	难以控制的人/动物	1	少量	1	手拿的	1	一捧	1	一手	1
748	efficiency	14.9091	1	22	12	6.2	1	20	2.15	8.8594	10	效率	22	27	0.814815		功效	2	功能	1	效益	1	有效率的	1
749	pole	14.4762	0.9545	20.999	12	5.35	1	20	4.66	20.6091	4	极点	8	26	0.307692		极	8	杆	5	电极	2	洞	1	棍子	1	极圈	1
750	test	12.5455	1	22	6	6.75	1	20	3.93	113.645	4	测试	20	27	0.740741		测验	4	试验	2	检验	1
751	corn	13.7143	0.9545	20.999	8	5.2	1	20	4.96	8.78007	4	玉米	21	24	0.875		谷物	2	稻谷	1
752	carriage	15	0.9545	20.999	12	4.7	1	20	4.86	9.47415	8	马车	10	26	0.384615		运输	6	运费	3	四轮马车	2	行李	2	搬运	1	车厢	1	弹药	1
753	ruin	14.7273	1	22	10	5.95	1	20	2.59	14.0898	4	废墟	12	29	0.413793		毁灭	5	破坏	4	毁坏	3	摧毁	2	埋葬	2	毁掉	1
754	character	14.4091	1	22	8	6.35	1	20	2.93	85.6441	9	角色	10	32	0.3125		性格	15	汉字	1	人物	1	特点	1	特性	1	特征	1	字符	1	字节	1
755	century	13.7273	1	22	8	6.5	1	20	2.83	173.118	7	世纪	24	25	0.96		百年	1
756	wood	12.5909	1	22	8	6.75	1	20	4.85	60.1715	4	木头	24	26	0.923077		木材	9	木	2	木制的	1	森林	1	树	1
757	population	13.9545	1	22	8	6.45	1	20	3.64	46.5726	10	人口	23	25	0.92		数量	1	总体	1
758	preparation	14.0909	1	22	8	6.5	1	20	2.18	11.6357	11	准备	22	26	0.846154		预备	2	制备	2
759	gas	13.0909	1	22	10	6.55	1	20	4.29	58.9023	3	气体	19	26	0.730769		汽油	6	加油站	1	气	1	瓦斯	1
760	bear	12.0455	1	22	3	6.5	1	20	4.88	75.3272	4	熊	20	31	0.645161		忍受	8	承受	2	容忍	1
761	survival	14.4545	1	22	12	6.3	1	20	2.34	17.3519	8	幸存	9	27	0.333333		生存	7	幸存者	7	存活	3	活下来的	1
762	kindness	12.6818	1	22	8	6.7	1	20	1.74	3.60424	8	善良	18	29	0.62069		仁慈	6	友善	4	友好	3	慈祥	1	好意	1	和善	1	善意	1
763	paper	11.7727	1	22	8	6.85	1	20	4.93	86.4076	5	纸	23	30	0.766667		论文	6	纸张	5	试卷	1
764	customs	14.0909	1	22	12	6.05	1	20	2.82	6.3161	7	海关	11	31	0.354839		习俗	8	风俗	5	习惯	3	顾客	2	定做	1	文化	1
765	opportunity	13.7727	1	22	12	6.65	1	20	1.88	118.023	11	机会	22	24	0.916667		时机	2
766	admission	14.9091	1	22	11	5.2	1	20	2.83	4.04548	9	承认	10	30	0.333333		许可	4	入场	3	允许	3	允许进入	2	准许进入	2	录取	1	任务	1	入场券	1	许可费	1	准许	1	准许入场	1
767	visitor	12.5909	1	22	7	6.6	1	20	4.25	9.3155	7	游客	10	29	0.344828		拜访者	6	参观者	6	访问者	2	参观人员	1	观赏者	1	旅客	1	旅游的人	1	旅游者	1
768	addition	14.0909	1	22	10	6.15	1	20	2.89	14.2434	8	附加	6	32	0.1875		加法	4	添加	4	加	3	加成	3	增加	3	另外	2	此外	2	补充	1	额外的	1	上瘾	1	条件	1	增加物	1
769	customer	13.5	1	22	9	6.15	1	20	3.82	23.9209	8	顾客	23	26	0.884615		消费者	3
770	feather	14.4545	1	22	12	5.4	1	20	4.9	7.52578	7	羽毛	19	24	0.791667		皮革	3	皮毛	1	特征	1
771	bride	14.4545	1	22	12	5.8	1	20	4.63	16.3058	5	新娘	22	24	0.916667		桥	1	勇气	1
772	floor	12.1818	1	22	4	6.7	1	20	4.8	110.671	5	地板	19	27	0.703704		楼层	5	层	1	地	1	地面	1
773	telescope	14.9545	1	22	12	5.55	1	20	5	9.51877	9	望远镜	20	25	0.8		显微镜	2	电话	1	视野	1	压缩	1
774	flower	11.5	1	22	4	6.85	1	20	5	31.6747	6	花	18	25	0.72		花朵	3	花园	3	画	1
775	robbery	15.0476	0.9545	20.999	12	5.2	1	20	3.93	6.71272	7	抢劫	20	24	0.833333		盗窃	2	偷窃	1	抢劫行为	1
776	thunderstorm	15	1	22	12	5.5	1	20	4.83	0.813062	12	暴风雨	8	25	0.32		雷雨	6	雷暴	5	暴风雪	1	暴雨	1	打雷	1	雷暴雨	1	雷鸣	1	雷阵雨	1
777	enterprise	16.0476	0.9545	20.999	12	5.05	1	20	2.04	13.5543	10	企业	19	27	0.703704		事业	6	公司	3	进取心	2	集团	1	企业单位	1
778	access	14.5	1	22	12	6.05	1	20	2.71	56.1855	6	接近	8	35	0.228571		进入	6	入口	4	使用	4	访问	3	步骤	1	达到	1	方法	1	方式	1	过程	1	获得	1	获取	1	接入许可	1	通路	1	途径	1
779	costume	14.6667	0.9545	20.999	9	5.1	1	20	4.57	14.8334	7	服装	18	24	0.75		习俗	2	戏服	2	风俗	1	演出服	1
780	tree	11.0909	1	22	4	6.9	1	20	5	89.4467	4	树	22	27	0.814815		树木	3	后备箱	1	木料	1
781	tie	12.6818	1	22	9	6.3	1	20	4.81	38.0205	3	领带	29	31	0.935484		系	8	打结	1	结	1	捆	1	捆绑	1	领结	1	系紧	1
782	android	15.35	0.9091	20.0002	10	5.75	1	20	4.22	1.66083	7	安卓	17	24	0.708333		机器人	6	操作系统	1	手机操纵系统	1	智能机器人	1
783	inspiration	15.2727	1	22	9	5.75	1	20	2.18	22.4038	11	灵感	18	31	0.580645		鼓舞	6	激励	4	鼓励	1	精神	1	启发	1	振奋	1
784	vase	13.8571	0.9545	20.999	10	5.35	1	20	5	18.4575	4	花瓶	22	24	0.916667		巨大	1	瓶	1
785	fossil	15.55	0.9091	20.0002	12	4.5	1	20	4.9	5.30473	6	化石	20	22	0.909091		燃料	1	石油	1
786	debt	14	1	22	11	5.55	1	20	2.72	61.8026	4	债务	23	26	0.884615		债	3	欠债	2	辩论	1	打赌	1	赌注	1	欠账	1	争辩	1
787	grave	14.9524	0.9545	20.999	11	4.8	1	20	4.56	15.7605	5	坟墓	21	26	0.807692		墓穴	6	重大的	2	严重的	2	墓	1	庄重的	1
788	striker	14.8824	0.7727	16.9994	10	3.75	1	20	3.73	9.29072	7	罢工者	6	21	0.285714		前锋	5	罢工的人	1	罢工工人	1	锤头	1	打击者	1	打击者	1	打击者	1	滑雪	1	进球的人	1	敲打	1	要求严格的人	1
789	fashion	12.8636	1	22	11	6.65	1	20	3.43	42.7204	7	时尚	22	25	0.88		潮流	1	流行	1	时装	1
790	suitcase	13.2727	1	22	10	6	1	20	4.97	6.07317	8	手提箱	24	24	1		行李箱	6	公文包	1	箱子	1
791	line	12.6364	1	22	8	6.45	1	20	4.5	280.432	4	线	24	32	0.75		路线	6	线路	2	队列	2	队	1	行	1	航线	1	排	1	绳	1	线条	1
792	chicken	11.5455	1	22	4	6.9	1	20	4.8	66.6016	7	鸡肉	29	29	1		鸡	12	小鸡	3
793	flu	13.619	0.9545	20.999	8	5.8	1	20	3.65	7.04488	3	流感	23	23	1
794	campaign	14.8636	1	22	11	5.4	1	20	3	79.5858	8	运动	23	29	0.793103		战役	6	活动	2	冠军	2	参加竞选	1	参加运动	1	锦标赛	1	作战	1
795	scarf	13.6667	0.9545	20.999	8	5.6	1	20	4.97	5.76084	5	围巾	22	24	0.916667		搁物	1	领巾	1
796	content	14.7619	0.9545	20.999	11	6.1	1	20	2.59	16.6132	7	内容	19	32	0.59375		目录	7	程度	1	满意	2	满足	1	容量	1	愉快的	1
797	ability	13.2727	1	22	9	6.5	1	20	1.81	43.6624	7	能力	24	26	0.923077		才能	1	能够	1
798	expression	14.0909	1	22	9	6.35	1	20	2.54	15.002	10	表达	29	31	0.935484		表现	6	表情	5	表达方式	1	快递	1	态度	1
799	flame	14.65	0.9091	20.0002	10	5.65	1	20	4.67	11.0854	5	火焰	20	24	0.833333		热情	2	火光	1	火花	1
800	kettle	14.5	0.7273	16.0006	12	3.8	1	20	4.75	10.4359	6	壶	19	20	0.95		水壶	7	茶壶	2	风筝	1	烧水用的壶	1
801	discovery	13.4545	1	22	9	6.3	1	20	2.36	16.7173	9	发现	24	27	0.888889		发觉	1	探索	1	探索	1
802	art	11.9091	1	22	5	6.85	1	20	4.17	140.04	3	艺术	19	26	0.730769		美术	4	动作	1	技术	1	艺术品	1
803	bat	14.0476	0.9545	20.999	7	5.4	1	20	5	19.7068	3	蝙蝠	17	28	0.607143		球拍	4	拍子	2	棒球棒	1	棒子	1	编辑	1	拍打	1	球棒	1
804	comb	14.1	0.9091	20.0002	12	4.45	1	20	5	3.88187	4	梳子	19	21	0.904762		墓穴	1	攀爬	1
805	centimeter	13.2381	0.9545	20.999	6	6	1	20	4.13	0.0297462	10	厘米	23	23	1
806	root	13.5	1	22	11	6.3	1	20	4.34	13.589	4	根	22	28	0.785714		根源	4	词根	1	扎根于	1
807	gate	12.8636	1	22	9	6.35	1	20	4.96	21.8882	4	大门	18	25	0.72		门	6	门道	1
808	rocket	12.7619	0.9545	20.999	8	6.3	1	20	4.73	21.0801	6	火箭	22	23	0.956522		飞驰	1
809	battery	13.5455	1	22	12	6.2	1	20	4.67	7.41175	7	电池	24	24	1
810	nest	13.6364	1	22	11	5.7	1	20	4.86	25.2545	4	巢	19	25	0.76		巢穴	2	鸟巢	2	脖子	1	窝	1
811	study	11.2727	1	22	4	6.85	1	20	3.7	40.7621	5	学习	23	31	0.741935		研究	4	书房	3	调查	1
812	impression	13.5455	1	22	12	6.2	1	20	2.23	27.0244	10	印象	23	27	0.851852		效果	2	表情	1	影响	1
813	balance	14	1	22	11	6.5	1	20	2.89	53.5629	7	平衡	24	24	1
814	fairness	14.6818	1	22	8	5.3	1	20	1.83	11.0804	8	公平	21	27	0.777778		美好	2	公正	4
815	dumpling	12.4091	1	22	7	6.45	1	20	4.65	0.986581	8	饺子	22	24	0.916667		饺	1	水饺	1
816	dot	13.6667	0.9545	20.999	12	5.5	1	20	4.12	16.5587	3	点	22	26	0.846154		圆点	2	敲打	1	原点	1
817	hunger	12.5	1	22	11	6.7	1	20	3.3	5.84512	6	饥饿	24	25	0.96		饿	1
818	beef	12.0909	1	22	4	6.4	1	20	4.74	28.3778	4	牛肉	22	25	0.88		牛排	2	面包	1
819	lung	13.4091	1	22	12	6.35	1	20	4.82	6.45987	4	肺	24	24	1
820	adjustment	14.2727	1	22	12	6.15	1	20	2.81	2.20617	10	调整	22	27	0.814815		调节	4	适应	1
821	revolution	14.5909	1	22	10	5.9	1	20	2.87	30.1229	10	革命	21	24	0.875		改革	2	解决	1
822	skin	12.7273	1	22	12	6.6	1	20	4.79	56.4979	4	皮肤	24	25	0.96		皮	1
823	surprise	12.3182	1	22	7	6.9	1	20	3.24	89.2236	8	惊喜	20	28	0.714286		惊讶	4	惊	2	吃惊	1	惊奇	1
824	victim	15	1	22	12	5.85	1	20	3.59	26.1667	6	受害者	24	27	0.888889		受害人	5	牺牲品	2	迫害	1	维他命	1
825	front	12.5	1	22	7	6.55	1	20	3.77	262.862	5	前面	26	27	0.962963		前面的	6	前	2	面对	1	面前	1	正面	1
826	earth	11.8636	1	22	8	6.8	1	20	4.8	99.8479	5	地球	24	27	0.888889		土地	2	地	1
827	depth	13.2727	1	22	12	6.35	1	20	3.11	14.4219	5	深度	24	24	1
828	entertainment	14.3636	1	22	11	6.15	1	20	2.92	21.1941	13	娱乐	23	30	0.766667		消遣	5	对待	1	招待	1
829	president	14.1364	1	22	9	6.1	1	20	4.4	103.76	9	总统	33	33	1		主席	6	校长	5	代表	1	董事长	1	经理	1
830	cushion	15.05	0.9091	20.0002	12	4.35	1	20	4.68	17.6593	7	垫子	16	22	0.727273		垫	2	坐垫	2	靠垫	1	毯子	1
831	means	13.8636	1	22	12	6.25	1	20	1.93	275.306	5	方法	20	29	0.689655		手段	5	意思	3	方式	3	意义	2	工具	2	打算	1	意味着	1
832	custom	13.8095	0.9545	20.999	9	6	1	20	2.68	3.61912	6	习惯	10	28	0.357143		习俗	9	风俗	7	顾客	1	海关	1
833	pity	14.0909	1	22	9	6.3	1	20	1.87	12.4339	4	遗憾	27	27	1		怜悯	6	同情	2	可怜	2	可惜	1
834	qualification	15.4091	1	22	12	5.35	1	20	2	4.96265	13	资格	20	29	0.689655		合格	4	条件	4	合适	1	检测	1	限制	1	证书	1	资历	1	资质	1
835	honey	12.5909	1	22	8	6.55	1	20	4.88	39.5475	5	蜂蜜	20	34	0.588235		亲爱的	10	甜心	3	诚实	1	蜜糖	1
836	cattle	14.1905	0.9545	20.999	12	4.7	1	20	4.64	17.5601	6	牛	26	26	1		牲畜	4	黄牛	3	畜生	1	牛肉	1
837	wheelchair	14.2273	1	22	12	6.1	1	20	4.93	10.2178	10	轮椅	24	24	1		椅子	1
838	extinction	15.0455	1	22	10	5.55	1	20	2.43	3.81742	10	灭绝	22	28	0.785714		消失	4	灭亡	1	消除	1
839	sightseeing	14.3182	1	22	12	6.1	1	20	3.11	0.981623	11	观光	25	27	0.925926		景色	3	风景	2	视力	2	游览	2	景点	1	游览	1
840	typhoon	14.5238	0.9545	20.999	12	5.4	1	20	4.55	1.30883	7	台风	23	23	1
841	reporter	12.5455	1	22	10	6.7	1	20	4.63	17.223	8	记者	22	26	0.846154		报告人	4
842	peak	14.7727	1	22	12	5.8	1	20	4.2	18.0857	4	山峰	27	28	0.964286		山顶	3	峰	3	最高点	2	顶峰	2	达到峰值	1	顶	1	顶点	1	顶端	1	峰值	1
843	distribution	15.0909	1	22	12	5.9	1	20	3.33	5.74597	12	分配	23	30	0.766667		分发	10	贡献	5	打扰	1	供应	1
844	emotion	14	1	22	12	6.45	1	20	2.44	11.1796	7	情感	26	26	1		情绪	10	表情	1
845	plan	12.5909	1	22	8	6.8	1	20	3.4	157.585	4	计划	24	25	0.96		方案	1
846	reason	12.5455	1	22	8	6.8	1	20	1.93	154.675	6	原因	26	26	1		理由	8
847	task	12.9545	1	22	9	6.5	1	20	2.84	46.1065	4	任务	22	24	0.916667		测试	1	工作	1
848	market	12.6364	1	22	9	6.75	1	20	4.7	167.431	6	市场	23	27	0.851852		集市	2	市	1	制造者	1
849	claw	14.2381	0.9545	20.999	12	5.05	1	20	4.83	16.5091	4	爪	22	23	0.956522		爪子	10	爬	1
850	sum	13.8182	1	22	10	6.5	1	20	2.89	17.2131	3	总和	10	31	0.322581		总数	6	总结	3	总计	2	求和	2	合计	2	概括	2	和	1	加和	1	金额	1	数字	1
851	web	12.7727	1	22	10	6.55	1	20	4.37	14.8285	3	网	25	27	0.925926		网络	6	网站	4	卷筒纸	1	圈套	1	网页	1	网状物	1
852	lesson	12.2727	1	22	7	6.75	1	20	2.79	28.705	6	课程	19	27	0.703704		教训	3	课	3	科目	1	上课	1
853	conduct	14.1579	0.8636	18.9992	12	5.15	1	20	2.08	11.9282	7	进行	6	30	0.2		行为	6	指挥	3	实施	3	管理	3	指导	2	带领	2	传导	1	建设	1	生产	1	引导	1	引领	1
854	friendship	12.5	1	22	9	6.75	1	20	2.39	11.2242	10	友谊	23	26	0.884615		友情	3
855	courage	13.7273	1	22	9	6.3	1	20	1.52	16.1571	7	勇气	21	27	0.777778		鼓励	3	胆量	2	胆量	1
856	government	13.5	1	22	8	6.75	1	20	2.88	577.616	10	政府	24	24	1
857	atmosphere	14.6364	1	22	11	6.1	1	20	3.04	36.4192	10	气氛	33	33	1		大气	11	大气层	2	空气	2	氛围	4
858	seaweed	15.2381	0.9545	20.999	12	4.75	1	20	4.89	6.69784	7	海草	17	24	0.708333		海藻	5	海带	1	海风	1
859	bet	14.5909	1	22	11	5.7	1	20	3.1	63.399	3	打赌	22	27	0.814815		赌注	2	蝙蝠	1	赌	1	下注	1
860	rhythm	14.6667	0.9545	20.999	11	5.15	1	20	3.07	18.051	6	节奏	27	27	1		韵律	10	旋律	2	格律	1	音律	1
861	correction	14.3636	1	22	12	6.15	1	20	3	1.56663	10	改正	9	28	0.321429		修正	7	正确	4	修改	2	校正	2	订正	1	更正	1	纠正	1	正确性	1
862	infection	15	1	22	12	5.75	1	20	4.1	11.3085	9	感染	27	27	1		传染	9	影响	1
863	engine	14.6818	1	22	11	5.5	1	20	4.86	31.6697	6	发动机	24	28	0.857143		引擎	11	工程	2	发动	1	机器	1
864	photograph	13.3636	1	22	12	6.3	1	20	4.89	23.0781	10	照片	25	25	1		拍照	4	图片	2	摄像	2
865	arrowhead	16.0556	0.8182	18.0004	12	4.15	1	20	4.7	0.228054	9	箭头	20	21	0.952381		箭头	1
866	traveler	13.1818	1	22	8	6.3	1	20	4.07	0.0297462	8	旅行者	25	25	1		旅客	5	旅游者	3	游客	2
867	supermarket	12.2273	1	22	6	6.75	1	20	4.57	17.5354	11	超市	21	24	0.875		超级市场	3
868	seaside	12.8182	1	22	12	6.55	1	20	4.46	14.8285	7	海边	20	25	0.8		海滨	4	行动	1
869	hometown	12.7727	1	22	8	6.75	1	20	3.33	1.63108	8	家乡	21	25	0.84		故乡	4
870	criminal	14.7727	1	22	7	6	1	20	3.48	35.5367	8	罪犯	19	25	0.76		犯罪的	4	犯罪	1	刑事	1
871	girl	10.5	1	22	3	6.95	1	20	4.85	196.33	4	女孩	24	25	0.96		女儿	1
872	action	12.4545	1	22	8	6.5	1	20	2.86	123.739	6	行动	29	30	0.966667		动作	9	活动	1	战斗	1
873	son	10.6818	1	22	6	6.95	1	20	4.14	146.277	3	儿子	24	24	1
874	hardship	14.5455	1	22	12	5.8	1	20	1.79	3.3167	8	困难	26	26	1		艰难	5	苦	2	苦难	2	艰苦	1	坎坷	1	困苦	1
875	contest	14.0909	1	22	5	5.45	1	20	3.52	22.2154	7	竞赛	10	31	0.322581		争辩	6	竞争	5	比赛	5	测试	1	斗争	1	目录	1	争夺	1	政论	1
876	farmer	12.4091	1	22	4	6.55	1	20	4.54	22.5872	6	农民	24	25	0.96		农夫	6	农场	1	农场主	1
877	earphone	14.5909	1	22	12	6.2	1	20	4.74	0.0396615	8	耳机	24	25	0.96		听筒	1
878	famine	16.5294	0.7727	16.9994	12	3.4	1	20	3.55	4.13472	6	饥荒	17	22	0.772727		饥饿	3	女性	1	奇缺	1
879	affection	14.0455	1	22	12	6.05	1	20	2.22	5.45842	9	影响	12	32	0.375		喜爱	7	感染	4	感情	4	爱慕	1	传染	1	情感	1	喜欢	1	钟爱	1
880	hybrid	16.2941	0.7727	16.9994	11	3.7	1	20	3.21	2.32516	6	混合	6	30	0.2		混血	6	杂交	6	杂种	6	混合物	3	混合体	1	耦合	1	重力	1
881	inquiry	15.5714	0.9545	20.999	12	4.95	1	20	2.7	39.5624	7	调查	11	32	0.34375		询问	8	探究	3	查询	2	咨询	2	请求	1	问卷	1	需求	1	研究	1	要求	1	质问	1
882	jar	14.5263	0.8636	18.9992	12	4.3	1	20	5	9.18165	3	罐	9	24	0.375		罐子	7	广口瓶	4	堵塞	1	罐头	1	酱	1	瓶	1
883	link	13.8182	1	22	12	6.3	1	20	3.43	168.983	4	连接	27	28	0.964286		链接	8	联系	7	联合	1	墨水	1
884	assignment	15.1818	1	22	12	5.5	1	20	3.86	2.54825	10	任务	14	40	0.35		分配	13	作业	8	安排	3	工作	1	功课	1
885	burial	16.2222	0.8182	18.0004	9	3.65	1	20	3.93	4.9329	6	葬礼	24	25	0.96		埋葬	10	残酷的	1	掩埋	1
886	bond	14.3333	0.9545	20.999	11	5.25	1	20	3.62	28.5563	4	结合	7	27	0.259259		债券	5	纽带	4	连接	2	骨	1	骨头	1	关系	1	合同	1	键	1	连结	1	联系	1	约定	1	债卷	1
887	courtyard	13.6667	0.9545	20.999	12	5.6	1	20	4.57	4.219	9	庭院	23	24	0.958333		院子	7	法院	1
888	saint	16.1111	0.8182	18.0004	9	3.95	1	20	3.45	11.8142	5	圣人	21	21	1		神圣的	5	圣徒	4	圣	1
889	appliance	14.95	0.9091	20.0002	12	4.9	1	20	4.57	0.986581	9	器具	9	25	0.36		应用	5	装置	3	器械	3	家用电器	2	设备	1	申请	1	用具	1
890	bedroom	11.6364	1	22	4	6.8	1	20	4.9	100.081	7	卧室	23	24	0.958333		房间	1
891	vet	14.1176	0.7727	16.9994	9	4.1	1	20	4.55	15.463	3	兽医	14	21	0.666667		审查	3	花瓶	1	老兵	1	野兽	1	诊疗	1
892	jump	11.8636	1	22	5	6.75	1	20	4.52	69.4969	4	跳	25	25	1		跳跃	8	蹦	1	蹦跳	1	跳远	1
893	smile	11.6364	1	22	8	6.85	1	20	4.5	51.5253	5	微笑	21	26	0.807692		笑	4	笑容	1
894	intelligence	14.7727	1	22	10	6.05	1	20	2.24	24.1687	12	智力	25	29	0.862069		智商	3	情报	2	情报工作	1	天分	1	心智	1	智慧	1	智能	1
895	religion	15	1	22	11	5.4	1	20	1.71	24.2729	8	宗教	23	26	0.884615		宗教信仰	2	信仰	1
896	environment	13.5	1	22	8	6.8	1	20	3.74	53.6472	11	环境	24	25	0.96		外界	1
897	director	14.2273	1	22	9	6.05	1	20	4.04	44.877	8	导演	17	28	0.607143		主任	5	主管	4	导向器	1	指导	1
898	burst	14.95	0.9091	20.0002	10	5.25	1	20	3.1	15.235	5	爆发	17	22	0.772727		爆	1	燃烧	1	胸	1	胸部	1	炸裂	1
899	lantern	14	0.8636	18.9992	9	4.75	1	20	5	3.01923	7	灯笼	19	21	0.904762		灯	1	花灯	1
900	quilt	14.8889	0.8182	18.0004	6	3.75	1	20	5	0.941962	5	被子	16	21	0.761905		安静	1	棉被	1	品质	1	争论	1	注射	1
901	workday	12.2273	1	22	9	6.45	1	20	3.68	0.0198308	7	工作日	23	25	0.92		劳动	1	日常的	1
902	arm	11.6364	1	22	3	6.85	1	20	4.96	50.3057	3	手臂	26	27	0.962963		胳膊	9	臂	3	武装力量	1
903	noodle	11.5	1	22	4	6.75	1	20	4.71	2.09215	6	面条	24	25	0.96		笨蛋	1
904	associate	14.6364	1	22	12	5.8	1	20	3.41	8.20498	9	联系	7	36	0.194444		联合	6	关联	4	合作	3	同事	2	联想	2	组成	1	欣赏	1	协商	1	喜爱	1	社交	1	确定	1	联盟	1	连接	1	结交	1	交往	1	交流	1	伙伴
905	annoyance	14.2857	0.9545	20.999	12	5.25	1	20	2.14	1.05599	9	烦恼	21	23	0.913043		恼怒	4	生气	2	匿名	2	令人烦恼的事	1	令人厌烦的	1
906	broom	14.5556	0.8182	18.0004	12	4.15	1	20	4.89	3.6439	5	扫帚	17	21	0.809524		扫把	1	扫除	1	盛开	1	笤帚	1
907	defeat	14	1	22	12	6.15	1	20	2.96	29.9841	6	击败	21	26	0.807692		打败	7	战胜	3	失败	2	防御	2	挫败	1
908	soap	12.9524	0.9545	20.999	8	5.8	1	20	4.93	12.6917	4	肥皂	22	23	0.956522		躺	1
909	countryside	13.3636	1	22	7	6.05	1	20	4.48	38.9476	11	乡村	25	26	0.961538		乡下	3	农村	9	村落	1
910	biscuit	13.6818	1	22	9	5.5	1	20	4.9	12.6322	7	饼干	21	26	0.807692		点心	2	曲奇饼	1	小饼干	1	小点心	1
911	diet	13.5455	1	22	11	6.35	1	20	3.21	18.3682	4	饮食	33	34	0.970588		节食	9	食谱	3	食物	3	饮食习惯	2	减肥	1	日常饮食	1	膳食	1
912	digest	14.9048	0.9545	20.999	11	5.6	1	20	3.07	2.84076	6	消化	21	26	0.807692		吸收	2	摘要	2	文摘	1
913	hire	14.4545	1	22	12	6.1	1	20	3.11	10.8375	4	雇佣	20	25	0.8		租	2	雇员	1	聘请	1	租用	1
914	literature	15.0455	1	22	12	6.05	1	20	4.1	14.5409	10	文学	20	26	0.769231		文献	4	文化	1	文学作品	1
915	slave	14.5909	1	22	10	5	1	20	4.38	7.35722	5	奴隶	23	24	0.958333		努力	1
916	assessment	14.7727	1	22	12	5.3	1	20	2.11	15.7208	10	评估	25	29	0.862069		评定	6	评价	4	成就	1	达到	1	估定	1	估计	1	估价	1	接近	1	评估方法	1
917	happening	13.8182	1	22	9	6.25	1	20	2.1	110.879	9	发生	16	26	0.615385		事件	5	碰巧	3	意外发生的事	1	意外事件	1	正在发生的	1
918	medicine	13.2273	1	22	6	6.55	1	20	4.79	20.2373	8	药	19	25	0.76		药物	6	医学	6	药品	1
919	black	11.0455	1	22	3	6.9	1	20	3.76	182.289	5	黑色	20	27	0.740741		黑色的	5	黑	1	人名	1
920	lorry	14.4211	0.8636	18.9992	10	4.4	1	20	4.2	11.6704	5	卡车	16	22	0.727273		货车	5	火车	1
921	heat	12.9091	1	22	9	6.5	1	20	3.79	58.1389	4	加热	10	28	0.357143		高温	5	热	5	温度	5	热度	1	热量	1	压力	1
922	cigarette	13.9091	1	22	12	6.05	1	20	4.88	12.7314	9	香烟	21	25	0.84		烟	3	雪茄	1
923	trick	14.4091	1	22	9	5.35	1	20	3.36	42.0958	5	诡计	9	34	0.264706		恶作剧	4	把戏	4	戏法	3	阴谋	2	小把戏	2	玩笑	2	花样	1	技巧	1	开玩笑	1	骗局	1	欺骗	1	特技	1	戏弄	1	捉弄	1
924	discussion	13.8182	1	22	8	6.4	1	20	3.07	23.6631	10	议论	24	25	0.96		议论	1
925	entrance	13.8182	1	22	10	6.35	1	20	4.23	16.9652	8	入口	23	27	0.851852		进入	3	证据	1
926	kind	12.2727	1	22	5	6.7	1	20	2.07	399.635	4	种类	12	32	0.375		友善的	4	善良	4	友好的	3	善良的	2	和蔼的	2	和蔼可亲的	1	和善	1	类	1	类别	1	友善	1
927	rank	14.3636	1	22	11	5.85	1	20	2.86	7.96701	4	等级	12	32	0.375		排列	9	排名	4	军衔	2	顺序	1	头衔	1	油	1	秩	1	排	1
928	ingredient	15.55	0.9091	20.0002	11	5.1	1	20	3.84	14.06	10	原料	7	29	0.241379		成分	6	组成部分	3	要素	3	因素	2	调料	2	保护	1	材料	1	配方	1	配料	1	原材料	1	组成	1
929	junk	13.5238	0.9545	20.999	8	5.75	1	20	3.88	9.2461	4	垃圾	24	25	0.96		废弃物	2	废物	2	不喜欢	1	废旧物品	1	废品	1	破烂	1
930	clue	14.5455	1	22	12	6.35	1	20	2.93	41.3422	4	线索	21	25	0.84		胶水	1	情节	1	推断	1	艺术品	1
931	hike	13.7619	0.9545	20.999	12	5.8	1	20	4.14	3.93145	4	远足	21	24	0.875		徒步旅行	6	徒步	4	慈善	1	爬山	1	攀登	1
932	diagram	15.15	0.9091	20.0002	12	4.55	1	20	4.36	2.40448	7	图表	27	27	1		图解	5	图	2	图标	1	图示	1
933	right	11.7727	1	22	4	6.7	1	20	3.47	2299.79	5	右边	14	42	0.333333		正确的	8	正确	7	右	3	对的	3	对	1	粉红色	1	权力	1	权利	1	右边的	1	右方的	1	正好	1
934	hang	13.7727	1	22	8	6.15	1	20	3.7	96.8188	4	悬挂	18	33	0.545455		挂	3	游荡	2	闲逛	2	吊死	2	垂下	2	被绞死	1	磁盘	1	打电话	1	吊	1	绞死	1	徘徊	1	悬吊	1
935	theme	14.1818	1	22	8	6.3	1	20	2.72	31.6549	5	主题	23	25	0.92		负载	1	题目	1
936	stepmother	14.8571	0.9545	20.999	8	5.85	1	20	4.23	0.9023	10	继母	17	24	0.708333		后妈	4	后母	1	码头	1	养母	1
937	liquid	13.8182	1	22	12	6.1	1	20	4.72	17.8279	6	液体	21	28	0.75		液体的	2	船	1	流动的	1	流体	1	流体的	1	液态的	1
938	express	13.3636	1	22	10	6.75	1	20	2.21	19.5135	7	表达	20	33	0.606061		快递	5	快车	2	代表	1	列车	1	明确的	1	释放	1	新闻	1	植物	1
939	minority	14.9545	1	22	11	5.6	1	20	2.65	11.9034	8	少数民族	14	30	0.466667		少数	10	少数人	3	大多数	1	少数民族的	1	种族	1	最少部分	1
940	grain	14.1429	0.9545	20.999	11	5.2	1	20	4.8	9.41466	5	谷物	24	27	0.888889		粮食	8	谷仓	1	环境	1	颗粒	1	麦子	1	食物	1	小麦	1	种子	1
941	minute	12.2273	1	22	6	6.45	1	20	3.04	169.325	6	分钟	21	27	0.777778		分	2	很快	1	秒	1	一会儿	1	翼	1
942	journal	13.7727	1	22	10	6	1	20	4.63	4.219	7	日记	10	32	0.3125		杂志	8	期刊	5	日志	3	报纸	2	旅行	1	旅途	1	旅游	1	日报	1
943	crime	13.7727	1	22	7	6.05	1	20	3.03	80.156	5	犯罪	25	27	0.925926		罪行	7	罪犯	2	蛇	1	违法犯罪行为	1	罪	1
944	teamwork	13.1818	1	22	12	6.3	1	20	2.37	4.96265	8	团队合作	24	24	1		团队工作	4	合作	1	配合	1	小组工作	1	小组合作	1	小组作业	1
945	phone	11.8636	1	22	4	6.65	1	20	4.86	154.963	5	电话	26	27	0.962963		手机	8	打电话	1	破布	1
946	holiday	11.9091	1	22	5	6.8	1	20	2.86	87.657	7	假期	19	24	0.791667		假日	4	版本	1
947	fax	13.85	0.9091	20.0002	12	4.9	1	20	4.48	1.50218	3	传真	20	23	0.869565		传真机	2	医院	1
948	fan	12.5455	1	22	4	6.5	1	20	4.71	51.7286	3	风扇	17	34	0.5		粉丝	12	扇子	3	爱好者	2	迷	2	电扇	1	电子邮件	1	电风扇	1
949	candy	12.2727	1	22	4	6.7	1	20	4.83	6.74246	5	糖果	23	24	0.958333		标签	1
950	weed	14.1429	0.9545	20.999	12	5.25	1	20	4.9	5.95419	4	杂草	9	27	0.333333		野草	8	除草	5	铲除	1	雇员	1	小麦	1	烟草	1	芦苇	1
951	believer	14.2273	1	22	12	5.6	1	20	2.73	3.15309	8	信徒	27	27	1		相信的人	4	信仰者	4	相信者	3	相信	2
952	bench	13.2857	0.9545	20.999	12	5.55	1	20	4.87	15.6961	5	长椅	19	25	0.76		长凳	8	工作台	3	板凳	2	海滩	1	沙滩	1	检查	1
953	rice	11.9091	1	22	3	6.7	1	20	4.86	26.0428	4	米饭	25	26	0.961538		大米	6	米	5	白饭	1	稻米	1	饭	1	毛皮	1
954	way	11.9545	1	22	7	6.85	1	20	2.34	1312.11	3	方法	10	42	0.238095		路	10	方式	9	道路	8	办法	1	参观	1	路径	1	路线	1	途径	1
955	pride	12.8182	1	22	9	6.6	1	20	1.66	30.1031	5	骄傲	28	28	1		自豪	8	傲慢	1	尊严	1
956	warm	12.3636	1	22	4	6.6	1	20	3.56	83.4181	4	温暖	24	26	0.923077		温暖的	11	加热	1	暖	1	转换	1
957	flood	13.1364	1	22	12	6.45	1	20	4.62	16.2166	5	洪水	21	29	0.724138		淹没	2	充斥	1	地	1	泛滥	1	枫树	1	楼层	1	涌出	1
958	slip	14.0909	1	22	12	5.65	1	20	4.1	21.4668	4	滑倒	10	27	0.37037		滑	6	滑动	3	绊倒	1	滑过	1	滑行	1	溜	1	生物	1	失足	1	摔跤	1	下滑	1
959	introduction	13.4091	1	22	9	6.2	1	20	3	9.32046	12	介绍	22	28	0.785714		简介	1	说明	1	引导	1	引入内容	1	引言	1	自我介绍	1
960	passport	13.5	1	22	9	6.5	1	20	5	10.2327	8	护照	20	27	0.740741		通行证	6	外套	1
961	pack	12.5	1	22	10	6.4	1	20	3.83	42.1007	4	打包	8	28	0.285714		包装	7	包裹	5	包	4	背包	1	绿色	1	一群	1	捆扎	1
962	height	12.9545	1	22	7	6.4	1	20	3.86	28.829	6	高度	22	26	0.846154		身高	2	脸颊	1	体重	1
963	monkey	11.0909	1	22	3	6.8	1	20	4.9	24.0349	6	猴子	22	25	0.88		捣蛋	1	电影	1	猴	1
964	biography	14.7273	1	22	12	5.25	1	20	3.39	2.08223	9	传记	19	26	0.730769		自传	4	生物	3	生物学	2	人物传记	1	个人简介	1	档案	1	传	1
965	elephant	11.4091	1	22	3	6.65	1	20	5	21.799	8	大象	22	24	0.916667		大厅	1	象	1
966	burger	12.4545	1	22	7	6.4	1	20	4.93	7.92735	6	汉堡	22	23	0.956522		汉堡包	6	肉饼	1	书桌	1
967	sign	13.5	1	22	8	6.65	1	20	4.62	94.4589	4	符号	7	34	0.205882		标志	7	签名	4	信号	3	叹气	2	标记	2	标语	2	记号	1	迹象	1	迹象	1	框架	1	签字	1	手势	1	注册	1
968	choice	13	1	22	9	6.65	1	20	1.9	105.956	6	选择	21	26	0.807692		机会	2	选项	1	选者权	1	一堆	1
969	trial	16.1818	1	22	10	5	1	20	3.07	39.7656	5	试验	9	33	0.272727		审判	7	审讯	6	实验	3	努力	2	尝试	2	追踪	1	讯问	1	小径	1	轨迹	1
970	whale	13.8636	1	22	6	5.9	1	20	4.96	13.9311	5	鲸	22	24	0.916667		鲸鱼	11	猛揍	1	确定性	1
971	cream	12.8636	1	22	9	6.05	1	20	4.83	77.221	5	奶油	21	27	0.777778		霜	4	波动	1	乳	1
972	eagle	13.25	0.9091	20.0002	11	5.9	1	20	5	12.895	5	鹰	17	22	0.772727		老鹰	4	聚会	1
973	side	12.5455	1	22	8	6.75	1	20	3.68	355.05	4	边	27	29	0.931034		旁边	5	一边	4	侧面	3	侧	3	方面	1	椅子	1
974	hill	12.5455	1	22	7	6.5	1	20	4.93	51.4113	4	小山	9	26	0.346154		山	8	斜坡	2	山丘	2	爬坡道	1	人类	1	山峰	1	丘陵	1	土堆	1
975	dollar	12.1364	1	22	7	6.7	1	20	4.93	13.9113	6	美元	24	24	1
976	lake	12.2727	1	22	4	6.65	1	20	4.88	31.0451	4	湖	24	25	0.96		湖泊	6	河	1	黄昏	1
977	death	13.2273	1	22	8	6.8	1	20	3.73	138.558	5	死亡	23	25	0.92		死	1	小心	1
978	evening	11.0455	1	22	4	6.95	1	20	3.26	132.99	7	晚上	25	26	0.961538		夜晚	7	傍晚	2	曲奇饼干	1	晚间	1
979	haircut	13.1364	1	22	12	6.3	1	20	4.77	5.34935	7	理发	25	26	0.961538		发型	8	剪头发	3	剪发	3	失败	1
980	part	12.5909	1	22	8	6.8	1	20	3.29	468.209	4	部分	23	29	0.793103		角色	2	分开	1	功能	1	零件	1	片段	1
981	drought	14.6842	0.8636	18.9992	12	4.5	1	20	3.74	7.6051	7	干旱	19	22	0.863636		旱灾	1	缺乏	1	通过	1
982	singer	10.9091	1	22	6	6.85	1	20	4.62	30.3262	6	歌手	24	26	0.923077		歌唱	1	唱歌的人	1
983	stocking	14	0.8636	18.9992	12	4.7	1	20	4.86	2.32516	8	长袜	18	21	0.857143		袜子	3	令人震惊	2	长筒袜	2	短袜	1	股票	1
984	bowl	13.1818	1	22	4	6.25	1	20	4.87	48.9969	4	碗	22	24	0.916667		鞠躬	1	男孩	1
985	punishment	14.5455	1	22	12	6.1	1	20	2.46	11.5167	10	惩罚	24	24	1
986	club	12.6364	1	22	7	6.75	1	20	3.78	124.978	4	俱乐部	23	27	0.851852		社团	2	立方体	1	社会	1
987	beauty	12.5455	1	22	8	6.7	1	20	2.93	46.3346	6	美丽	31	33	0.939394		美人	5	美	3	漂亮	2	美女	2	合作伙伴	1	没人	1	美的事物	1	美好	1	美丽的女孩	1	美丽的事物	1
988	sympathy	15.2727	1	22	12	6.1	1	20	1.88	11.2589	8	同情	20	27	0.740741		同情心	5	安慰	1	慰问	1
989	hurry	12.7727	1	22	12	6.55	1	20	2.63	33.633	5	匆忙	10	29	0.344828		急忙	2	快速的	2	仓促	1	匆促的状态	1	匆忙的	1	赶紧	1	赶快	1	赶着做	1	急匆匆	1	急促的	1	急忙的	1	快点	1	快速	1	马上	1	玩具	1	着急	1	着急的
990	settlement	15.2857	0.9545	20.999	12	5.3	1	20	3.07	12.7859	10	解决	9	32	0.28125		安置	5	处理	4	定居	3	沉降	2	住所	1	协议	1	解决方法	1	结算	1	和解	1	定居地	1	避难所	1	安排	1	安居	1
991	jam	13.6818	1	22	12	5.75	1	20	4.71	21.8089	3	果酱	18	27	0.666667		堵塞	5	酱	2	堵车	1	交通堵塞	1	拥挤	1	自然	1
992	ton	13.0455	1	22	9	6.15	1	20	4.17	7.33243	3	吨	22	26	0.846154		色调	1	移民	1	音调	1	语调	1
993	curiosity	13.9545	1	22	11	6.55	1	20	1.61	4.4173	9	好奇心	25	26	0.961538		好奇	8	墙	1
994	homework	11.5	1	22	7	6.85	1	20	4.5	12.2455	8	家庭作业	17	24	0.708333		作业	6	停止	1
995	balcony	16.1053	0.8636	18.9992	12	4.95	1	20	4.68	6.81683	7	阳台	20	22	0.909091		包厢	1	植物园	1
996	kid	11.5909	1	22	8	6.8	1	20	4.56	60.1418	3	孩子	25	27	0.925926		小孩	11	儿童	1	开玩笑	1	箱	1
997	fault	13.0909	1	22	9	6.55	1	20	2.41	56.4037	5	错误	24	26	0.923077		过错	3	缺点	2	故障	2	公平	1	过失	1	家	1
998	giant	14.3182	1	22	12	5.75	1	20	4.3	43.5632	5	巨大的	26	28	0.928571		巨人	6	巨大	1	通知	1	伟人	1
999	ground	12.5455	1	22	8	6.5	1	20	4.77	154.625	6	地面	21	29	0.724138		范围	2	土地	2	地	1	理由	1	确实的	1	形式	1
1000	washroom	12.5	1	22	9	6.1	1	20	4.76	0.356954	8	洗手间	27	27	1		盥洗室	5	浴室	4	洗漱间	3	卫生间	2	厕所	2
1001	machine	12.9545	1	22	8	6.55	1	20	4.25	68.0394	7	机器	22	24	0.916667		机	1	机械	1
1002	occupation	15.4545	1	22	11	5.9	1	20	3.68	7.19361	10	职业	16	34	0.470588		占用	6	占据	4	占有	3	占领	2	职位	2	工作	1	名誉	1	位置	1
1003	concept	15	1	22	12	6.3	1	20	1.41	17.2429	7	概念	22	28	0.785714		观念	5	接受	1
1004	tennis	12.0455	1	22	7	6.6	1	20	4.43	27.1979	6	网球	24	24	1
1005	supplement	15.9524	0.9545	20.999	12	4.55	1	20	3.07	2.21609	10	补充	21	28	0.75		供给	3	补充物	2	补给	2	补充剂	1	提供	1	填充	1	增补	1	增补物	1	增添	1	支持	1
1006	pencil	10.1364	1	22	3	6.7	1	20	4.88	9.52373	6	铅笔	24	24	1
1007	glass	12.6818	1	22	9	6.6	1	20	4.82	82.8728	5	玻璃	21	28	0.75		眼镜	3	杯子	1	玻璃杯	1	草地	1	面包	1
1008	steam	13.7727	1	22	10	5.65	1	20	4.5	24.6645	5	蒸汽	20	25	0.8		本地	1	风暴	1	根茎	1	精力	1	陶罐	1	蒸	1	蒸发	1	蒸汽机	1
1009	sleeve	14.7647	0.7727	16.9994	12	4	1	20	4.84	7.6051	6	袖子	14	19	0.736842		套筒	2	成人	1	手套	1	袖	1
1010	chart	14.5909	1	22	12	5.7	1	20	4.48	9.74682	5	图表	21	24	0.875		表格	2	损害	1
1011	strength	13.9545	1	22	11	6.6	1	20	2.96	44.7134	8	力量	18	31	0.580645		强度	5	力气	5	长处	3	加强	1	教育	1	强项	1	体格	1	长项	1
1012	invention	14.1364	1	22	8	6.35	1	20	3.48	12.2405	9	发明	22	25	0.88		发明物	2	申请人	1
1013	milk	11.8182	1	22	3	6.65	1	20	4.92	53.2853	4	牛奶	23	24	0.958333		主人	1
1014	career	13.8636	1	22	11	6.3	1	20	2.54	70.3447	6	职业	25	30	0.833333		事业	12	生涯	4	前途	1
1015	officer	13	1	22	9	6.05	1	20	4.8	55.0601	7	官员	6	33	0.181818		警官	6	长官	4	军官	4	职员	3	公务员	3	办公人员	2	职场人	1	官	1	高级职员	1	办公室职员	1	办公室	1
1016	harbour	14.9048	0.9545	20.999	11	4.9	1	20	6.03	13.2965	7	海港	7	26	0.269231		港口	7	港湾	3	避难所	2	板	1	藏匿	1	锤子	1	庇护	1	酒吧	1	劳动	1	劳动力	1
1017	colleague	14.2273	1	22	12	6.35	1	20	3.79	14.9474	9	同事	20	25	0.8		海鸥	1	利润	1	收集	1	同僚	1	同学	1
1018	area	13.2727	1	22	8	6.5	1	20	3.72	252.981	4	区域	26	29	0.896552		地区	11	领域	2	面积	2	拥抱	1
1019	skirt	11.6667	0.9545	20.999	4	6.05	1	20	4.82	6.40534	5	裙子	18	24	0.75		短裙	6	衬衫	2	滑雪	1	连衣裙	1	凉爽的	1	裙	1	小品	1
1020	injection	15.7619	0.9545	20.999	12	5	1	20	3.86	4.37764	9	注射	21	25	0.84		注射剂	2	感染	1	拒绝	1
1021	dance	11.4545	1	22	6	6.75	1	20	4.32	132.608	5	跳舞	28	29	0.965517		舞蹈	11	邻居	1	跳跃	1
1022	dream	11.7273	1	22	7	6.6	1	20	2.6	98.9109	5	梦想	30	33	0.909091		梦	10	做梦	4	愿望	2	奖	1
1023	technique	13.6364	1	22	12	6.1	1	20	2.4	25.9981	9	技术	21	28	0.75		技巧	4	方法	1	科技	1	设备	1
1024	team	12.4091	1	22	8	6.65	1	20	3.79	468.105	4	团队	24	28	0.857143		队伍	6	合作	3	组	2	球队	1	手帕	1
1025	generation	14.0455	1	22	11	5.95	1	20	1.96	50.152	10	代	21	28	0.75		一代	8	一代人	3	产生	3	辈	1	代际	1	时代	1	输出	1
1026	telephone	12.4545	1	22	7	6.55	1	20	4.96	20.9016	9	电话	20	27	0.740741		手机	5	打电话	1	观点	1
1027	zone	13.0455	1	22	10	6.3	1	20	3.07	37.6884	4	地区	18	28	0.642857		区域	7	空间	4	地带	2	尝试	1	动物园	1	洞	1	区	1
1028	cheese	12.9545	1	22	8	6.3	1	20	4.7	64.093	6	奶酪	22	25	0.88		芝士	5	象棋	2	干酪	1	回答	1	起司	1
1029	poison	14.3636	1	22	12	5.85	1	20	4.27	8.23968	6	毒药	21	26	0.807692		下毒	3	污染	2	常见的	1	毒	1	毒害	1	牢房	1	使中毒	1	有毒的物质	1	中毒	1
1030	star	11.6818	1	22	7	6.8	1	20	4.69	109.734	4	星星	20	32	0.625		明星	10	星	3	恒星	1	运动	1
1031	possibility	13.2727	1	22	12	6.4	1	20	1.33	28.0754	11	可能性	23	24	0.958333		几率	1
1032	book	10.5455	1	22	3	6.95	1	20	4.9	161.879	4	书	23	31	0.741935		书籍	4	预订	3	预定	2	卷	1	考试	1	书本	1
1033	game	10.6818	1	22	5	7	1	20	4.5	349.264	4	游戏	23	28	0.821429		比赛	4	家伙	1
1034	pot	12.9091	1	22	6	5.5	1	20	4.81	57.648	3	锅	10	28	0.357143		壶	9	罐子	2	罐	3	点	1	锅瓢	1	盆	1	认为	1
1035	drama	14.6667	0.9545	20.999	9	5.85	1	20	2.34	33.0083	5	戏剧	23	24	0.958333		剧本	1
1036	doubt	13.9545	1	22	9	6.3	1	20	1.79	77.9002	5	怀疑	26	27	0.962963		疑问	4	疑惑	4	质疑	2	贷款	1
1037	status	15.1818	1	22	12	5.25	1	20	2.24	24.1539	6	地位	22	30	0.733333		身份	4	状态	7	情况	1
1038	passenger	13.5	1	22	8	6.1	1	20	4.34	12.8603	9	乘客	22	28	0.785714		旅客	2	过路人	1	行人	1	路人	1	走廊	1
1039	tail	13.5455	1	22	3	5.85	1	20	4.96	27.9911	4	尾巴	21	25	0.84		车厢	1	对象	1	尾	1	踪迹	1
1040	pocket	12.5909	1	22	9	6.5	1	20	4.68	43.0823	6	口袋	23	28	0.821429		钱	2	钱包	1	容器	1	衣服口袋	1
1041	nonsense	15.6316	0.8636	18.9992	12	4.7	1	20	2.38	18.6013	8	胡说	8	24	0.333333		无意义	6	废话	2	荒谬的	2	胡闹	1	没有意义	1	无稽之谈	1	无理	1	无用的	1	一派胡言	1
1042	individual	15.5	1	22	12	5.5	1	20	3.52	51.446	10	个人	27	31	0.870968		个体	6	个人的	8	单独的	1	独立	1	独自的	2	个人简介	1	私人的	1
1043	friend	11.3636	1	22	3	6.8	1	20	3.07	192.735	6	朋友	23	24	0.958333		工作	1
1044	drawback	14.7273	1	22	12	5.65	1	20	2.52	1.24438	8	缺点	21	26	0.807692		不利条件	2	撤回	1	回放	1	劣势	1	提取	1	退税	1	预测	1
1045	dog	10.8636	1	22	3	6.85	1	20	4.85	147.144	3	狗	22	24	0.916667		薄雾	1	小狗	1
1046	permission	14.9545	1	22	11	5.85	1	20	2.27	28.6703	10	许可	28	28	1		允许	14	同意	1	许可证	1	准许	1
1047	breakfast	11.3182	1	22	7	6.6	1	20	4.43	43.6674	9	早餐	21	24	0.875		早饭	2	规则	1
1048	toast	13.4091	1	22	12	5.55	1	20	4.93	18.5269	5	吐司	9	29	0.310345		烤面包	7	烤	4	干杯	4	敬酒	2	祝酒	1	祝酒词	1	黄色的	1
1049	parrot	13.5714	0.9545	20.999	12	5.3	1	20	5	6.92094	6	鹦鹉	18	23	0.782609		胡萝卜	4	分数	1
1050	shore	14.2105	0.8636	18.9992	12	4.7	1	20	4.79	13.1032	5	海岸	6	23	0.26087		海滨	5	岸	5	支柱	2	岸边	1	海滩	1	喝	1	海岸线	1	支撑	1
1051	afternoon	10.4545	1	22	5	6.7	1	20	3.7	114.389	9	下午	24	25	0.96		下午的	1
1052	tradition	13.1364	1	22	11	6.4	1	20	1.69	29.7908	9	传统	22	26	0.846154		传统的	2	惯例	2
1053	cola	12	1	22	11	6.05	1	20	4.79	3.64886	4	可乐	23	24	0.958333		步行	1
1054	stress	13.4545	1	22	8	6.65	1	20	2.62	23.7622	6	压力	20	29	0.689655		强调	7	紧张	2	牛排	1	重音	1
1055	landscape	14.7273	1	22	12	5.65	1	20	4.34	41.7239	9	风景	23	26	0.884615		景观	7	陆地	2	风景画	1	风景名胜	1	景色	1	问题	1
1056	trend	14.2273	1	22	12	6.35	1	20	2.42	10.4012	5	趋势	22	29	0.758621		倾向	3	走向	2	财富	1	打算	1
1057	army	14	1	22	8	6.5	1	20	4.7	80.3146	4	军队	23	26	0.884615		陆军	2	野心	1
1058	cell	13.6364	1	22	12	6.75	1	20	4.44	16.6083	4	细胞	22	28	0.785714		电池	3	伤害	1	室	1	小盒子	1
1059	spelling	12.9545	1	22	10	6.25	1	20	3.63	4.92299	8	拼写	21	24	0.875		拼字	2	迷人的	1
1060	war	12.9091	1	22	9	6.7	1	20	3.63	219.14	3	战争	23	24	0.958333		杂志	1
1061	kangaroo	12.6667	0.9545	20.999	5	5.55	1	20	4.86	4.16446	8	袋鼠	21	23	0.913043		鸟	1	长颈鹿	1
1062	dynasty	14.8182	1	22	10	5.35	1	20	2.46	4.16942	7	朝代	25	26	0.961538		王朝	8	动态的	1
1063	model	13.2273	1	22	7	6.5	1	20	4.53	46.1958	5	模型	14	31	0.451613		模特	12	模范	2	必然性	1	楷模	1	模仿	1
1064	respect	13.5455	1	22	11	6.6	1	20	2.04	59.0858	7	尊重	24	25	0.96		尊敬	9	红色	1
1065	mirror	13.0909	1	22	4	6.45	1	20	4.97	28.12	6	镜子	23	27	0.851852		反映	2	反射	1	费用	1
1066	bridegroom	15.8889	0.8182	18.0004	12	3.75	1	20	4.39	0.431319	10	新郎	18	20	0.9		拱桥	1	葬礼	1
1067	presence	14.4545	1	22	11	5.45	1	20	2.72	21.7395	8	出席	12	32	0.375		存在	10	在场	4	参加	2	出现	1	风度	1	现在	1	现在的时刻	1
1068	document	14.2273	1	22	12	5.95	1	20	4.41	15.1904	8	文件	19	27	0.703704		文献	3	程序	1	档案	1	公文	1	记录	1	文档	1
1069	host	12.9545	1	22	7	6.4	1	20	3.63	24.7984	4	主人	28	33	0.848485		主持人	6	主办	3	主持	2	东道主	1	举办	1	宿主	1	研究	1	掌握	1	主体	1
1070	lemon	12.1364	1	22	9	6.6	1	20	5	28.7844	5	柠檬	23	24	0.958333		头发	1
1071	investigation	15.0476	0.9545	20.999	12	5.85	1	20	2.52	46.1561	13	调查	20	27	0.740741		投资	2	研究	2	起重机	1	调查研究	1	侦察	1
1072	straw	15.0526	0.8636	18.9992	12	4	1	20	4.77	14.8681	5	稻草	17	24	0.708333		吸管	3	草	1	绘画	1	一文不值的东西	1	月光	1
1073	car	10.8636	1	22	3	6.75	1	20	4.89	275.891	3	汽车	24	25	0.96		车	3	小汽车	2	轿车	2	车辆	1	尖叫	1	小车	1
1074	coke	13.1111	0.8182	18.0004	5	4.65	1	20	4.83	5.07172	4	可乐	7	26	0.269231		焦炭	7	可卡因	6	可口可乐	2	可可	1	碳的（可口可乐）	1	小屋	1	煤炭	1
1075	band	13.4545	1	22	8	6	1	20	4.68	86.1052	4	乐队	18	32	0.5625		环	4	带	4	带子	3	绷带	1	害虫	1	银行	1
1076	comedy	13.2727	1	22	8	6.15	1	20	3.1	34.6592	6	喜剧	18	25	0.72		戏剧	3	喜剧片	2	漫画	1	有趣的事物	1
1077	acquaintance	15.9545	1	22	12	5.35	1	20	3.41	1.61125	12	熟人	26	33	0.787879		相识	4	结识	3	认识	3	了解	2	熟悉	2	获得	1	熟识	1	需要	1	知道	1
1078	sushi	15.875	0.7273	16.0006	5	4.3	1	20	4.96	2.48876	5	寿司	17	18	0.944444		苏打	1
1079	province	13.7273	1	22	8	6.1	1	20	3.1	7.72904	8	省	23	24	0.958333		省份	11	承诺	1
1080	water	11.2273	1	22	3	6.95	1	20	5	338.729	5	水	23	25	0.92		百合	1	水分	1
1081	relative	14.0909	1	22	9	5.7	1	20	2.97	11.6853	8	亲戚	12	35	0.342857		相关的	10	相对的	6	有关系的	4	相关物	1	联系	1	关系	1
1082	month	11.4091	1	22	6	6.75	1	20	4.2	120.07	5	月	25	26	0.961538		月份	7	公里	1
1083	settler	15	0.9091	20.0002	11	4.2	1	20	4.11	0.302419	7	移民	7	26	0.269231		定居者	5	殖民者	3	移居者	2	定居的人	2	开拓者	1	居住者	1	解决	1	沉降器	1	避难所	1	安置者	1	安居者	1
1084	sparrow	15.5	0.9091	20.0002	12	4.65	1	20	4.85	2.37969	7	麻雀	21	23	0.913043		矮小	1	拥挤的	1
1085	manager	13.4545	1	22	9	6.5	1	20	4.14	79.8288	7	经理	28	29	0.965517		管理者	6	管理	1	管理人员	1	经理人	1	治愈	1
1086	panda	11.3636	1	22	3	6.85	1	20	4.75	5.35431	5	熊猫	23	24	0.958333		度	1
1087	result	12.9091	1	22	7	6.55	1	20	2.85	115.96	6	结果	24	28	0.857143		导致	3	产生	1
1088	white	11.2273	1	22	3	6.9	1	20	3.89	178.809	5	白色	18	25	0.72		白色的	5	白	1	阴影	1
1089	cat	10.9091	1	22	3	6.9	1	20	4.86	67.4643	3	猫	22	24	0.916667		小猫	1	意见	1
1090	headmaster	13.5238	0.9545	20.999	8	5.9	1	20	4.12	4.11488	10	校长	20	23	0.869565		班主	1	队伍	1	主任	1
1091	society	13.0909	1	22	9	6.25	1	20	2.54	94.9051	7	社交	24	25	0.96		社团	1
1092	data	13.8182	1	22	12	6.55	1	20	3.93	25.6313	4	数据	20	26	0.769231		日期	5	氧气	1
1093	health	12.8636	1	22	8	6.7	1	20	2.28	137.774	6	健康	23	25	0.92		卫生	1	援助	1
1094	eyebrow	13.6364	1	22	12	5.45	1	20	4.85	1.70049	7	眉毛	17	24	0.708333		眉	2	眼球	2	睫毛	1	美貌	1	眼睫毛	1
1095	background	13.3182	1	22	9	6.15	1	20	3.26	35.8788	10	背景	24	24	1
1096	apple	10.8182	1	22	3	6.95	1	20	5	38.3428	5	苹果	23	24	0.958333		法院	1
1097	gold	12.8182	1	22	8	6.6	1	20	4.81	126.327	4	金子	30	31	0.967742		黄金	7	金色的	5	金色	5	金	4	水桶	1
1098	rail	14.2	0.9091	20.0002	12	5.1	1	20	4.9	24.9223	4	铁轨	20	24	0.833333		铁路	5	轨道·	4	扶手	1	轨	1	火车	1	栏杆	1	旗帜	1
1099	chain	14.2727	1	22	9	5.1	1	20	4.55	30.6881	5	链	21	29	0.724138		链子	5	链条	5	连锁	2	束缚	2	枷锁	1	开始	1	项链	1	锁链	1	项圈	1	铁链	1
1100	mosquito	15.3333	0.9545	20.999	10	5.7	1	20	4.88	1.92358	8	蚊子	23	23	1
1101	niece	14.2	0.9091	20.0002	10	4.65	1	20	4.28	5.02214	5	侄女	22	26	0.846154		外甥女	4	侄子	3	森林	1
1102	seed	13.3636	1	22	6	5.9	1	20	4.71	17.5552	4	种子	22	28	0.785714		播种	3	杂草	1	暂停	1	种子选手	1
1103	planet	13.3182	1	22	8	6.15	1	20	4.58	45.6554	6	行星	24	25	0.96		星球	7	植物	1
1104	today	11.6364	1	22	3	6.75	1	20	2.57	907.476	5	今天	23	25	0.92		目击	1	如今	1
1105	limit	13.6818	1	22	11	6.45	1	20	2.28	27.3813	5	限制	22	26	0.846154		柜台	1	局限	1	期限	1	限度	1
1106	communism	15.55	0.9091	20.0002	12	4.55	1	20	1.86	2.29541	9	共产主义	18	22	0.818182		共产	1	联谊	1	社区	1	消失	1
1107	body	11.7727	1	22	3	6.55	1	20	4.79	149.742	4	身体	23	26	0.884615		尸体	1	主人	1	主体	1
1108	post	12.8636	1	22	7	6.05	1	20	4.3	74.5984	4	邮件	8	33	0.242424		邮寄	6	张贴	5	岗位	4	袋	1	发送	1	罐子	1	邮寄	1	海报	1	后	1	寄送	1	邮递	1	邮局	1	职位	1
1109	quantity	14.4545	1	22	12	5.5	1	20	2.97	5.76084	8	数量	21	29	0.724138		大量	3	量	3	许多	1	总量	1
1110	figure	13.4091	1	22	12	6	1	20	3.63	74.7422	6	数字	11	55	0.2		身材	8	手指	7	人物	6	图形	3	特征	3	影子	2	图表	2	解决	2	计算	2	指明	1	找出	1	体格	1	算出	1	数据	1	身影	1	认为	1	认出
1111	luck	12.7727	1	22	7	6.45	1	20	1.33	176.757	4	幸运	25	26	0.961538		运气	11	层	1	好运	1	幸福	1
1112	request	13.8636	1	22	9	5.95	1	20	2.59	11.5713	7	请求	27	27	1		要求	11	需求	2	需要	2
1113	pupil	14.2778	0.8182	18.0004	3	4.4	1	20	4.55	8.55202	5	学生	16	23	0.695652		小学生	7	瞳孔	4	初级的	1	人	1	小孩子	1
1114	knife	12.8182	1	22	4	6.45	1	20	4.9	30.6931	5	刀	24	25	0.96		小刀	11	匕首	1	刀子	1	缺点	1
1115	west	12.6364	1	22	9	6.75	1	20	3.44	193.291	4	西方	10	31	0.322581		西方的	10	西	3	西边	3	技艺	1	西的	1	西面	1	西面的	1	在西方	1
1116	beard	13.5909	1	22	10	5.35	1	20	4.96	9.51877	5	胡子	22	25	0.88		胡须	10	面包	2	络腮胡	1	麻烦	1
1117	case	13.3182	1	22	9	6.35	1	20	3.93	271.067	4	情况	9	33	0.272727		案件	8	案例	6	箱子	3	案子	1	男人	1	事件	1	例子	1	万一	1	小事情	1	小意思	1
1118	year	11.5455	1	22	5	6.9	1	20	3.25	829.967	4	年	21	24	0.875		年份	2	安排	1
1119	seagull	15.1579	0.8636	18.9992	12	4.45	1	20	5	1.98803	7	海鸥	21	21	1
1120	nail	13.7273	1	22	12	5.4	1	20	4.93	15.0615	4	指甲	12	27	0.444444		钉子	9	钉	4	脚	1	蜗牛	1
1121	aircraft	14.9048	0.9545	20.999	12	5	1	20	4.4	27.4557	8	飞机	24	25	0.96		飞行器	8	航天器	1	空难	1	直升机	1
1122	autumn	12	1	22	5	6.6	1	20	3.27	25.9089	6	秋天	18	24	0.75		秋季	5	距离	1
1123	county	14.2857	0.9545	20.999	10	5	1	20	4.04	58.5553	6	县	18	25	0.72		国家	3	郡县	2	郡	2	小舍	1	运动	1
1124	encouragement	14.1364	1	22	12	6.3	1	20	1.96	5.74101	13	鼓励	21	29	0.724138		激励	5	场合	1	鼓舞	1	奖励	1
1125	ear	11	1	22	3	6.75	1	20	5	25.4379	3	耳朵	21	24	0.875		耳	1	小车	1	助理	1
1126	souvenir	15.2	0.9091	20.0002	11	5.2	1	20	4.45	3.08864	8	纪念品	22	22	1
1127	chapter	13.6818	1	22	12	5.95	1	20	3.43	9.29567	7	章节	25	29	0.862069		章	11	回	3	节	2	客人	1
1128	schoolwork	12	1	22	8	6.4	1	20	4.1	0.426362	10	功课	6	25	0.24		家庭作业	5	学校作业	4	作业	3	课业	3	学业	2	学校工作	1	家务活	1
1129	announce	14.7727	1	22	12	6.5	1	20	3.31	12.4041	8	宣布	24	27	0.888889		宣告	4	宣称	2	发音	2	流	1	声明	1	通知	1
1130	fiction	13.9545	1	22	8	5.75	1	20	2.14	12.7314	7	小说	19	28	0.678571		科幻小说	3	虚构作品	2	科幻	1	科幻片	1	虚构	1	虚构的事情	1	虚构小说	1
1131	nationality	14.2273	1	22	11	6	1	20	2.74	2.52842	11	国籍	26	31	0.83871		国家	3	国别	1	国际	1	国家的	1	民族	1	民族的	1	民族性	1	民族主义的	1	民族主义者	1
1132	comment	14.7273	1	22	11	5.95	1	20	3.29	23.0235	7	评论	21	27	0.777778		意见	3	发表意见	1	脉冲	1	怎么样	1
1133	pal	13.25	0.7273	16.0006	9	4	1	20	3.93	11.1994	3	朋友	16	20	0.8		伙伴	5	笔友	1	苍白的	1	单词	1	桨	1	帕尔	1	伙计	1	同伴	1
1134	faith	13.9545	1	22	12	5.7	1	20	1.63	46.3296	5	信仰	19	26	0.730769		信念	8	真诚	2	诚信	1	果汁	1	事实	1	忠诚	1	自信	1
1135	ambassador	15.7273	1	22	12	5.45	1	20	4.28	9.01804	10	大使	22	27	0.814815		代表	3	大使馆的人	1	外交大使	1
1136	cruelty	14.381	0.9545	20.999	10	5.55	1	20	2.04	3.54475	7	残酷	25	26	0.961538		残忍	11	残暴	2	残酷行为	1	简明的	1
1137	nucleus	15.8235	0.7727	16.9994	12	4.2	1	20	3.48	2.3202	7	核	18	21	0.857143		原子核	7	核的	1	核能的	1	核心	1	细胞核	1
1138	currency	15.1818	1	22	12	5.3	1	20	4.25	15.4779	8	货币	13	27	0.481481		通货	6	现在	3	现金	2	奶牛	1	水流	1	最近	1
1139	knowledge	13.1818	1	22	9	6.75	1	20	1.73	55.4022	9	知识	23	28	0.821429		学问	2	了解	1	学识	1	营地	1
1140	technology	13.4091	1	22	8	6.35	1	20	3.24	48.8035	10	技术	25	28	0.892857		工艺	3	科技	7
1141	student	10.3182	1	22	3	6.85	1	20	4.92	40.2416	7	学生	24	25	0.96		瞳孔	1
1142	dam	14.65	0.9091	20.0002	10	4.75	1	20	4.88	4.65527	3	水坝	9	24	0.375		大坝	7	坝	3	障碍	2	承诺	1	水利	1	控制	1
1143	mushroom	14.3182	1	22	11	6.15	1	20	4.83	7.45637	8	蘑菇	23	25	0.92		快速	1	娱乐	1
1144	pepper	13.3	0.9091	20.0002	8	5.4	1	20	4.59	24.0696	6	胡椒	9	25	0.36		辣椒	6	胡椒粉	5	尖椒	1	论文	1	甜椒	1	小猪	1	纸张	1
1145	mat	14.75	0.7273	16.0006	12	3.8	1	20	4.83	5.70135	3	垫子	18	20	0.9		垫	3	席子	2	草席	2	包裹	1	地毯	1
1146	wrist	14.1818	1	22	12	5.05	1	20	4.93	6.9606	5	手腕	17	23	0.73913		腕	2	拳头	1	手肘	1	腕关节	1	香蕉	1
1147	prince	13.0909	1	22	8	6	1	20	4.44	54.2669	6	王子	21	24	0.875		公主	2	花边	1
1148	boom	14.5455	1	22	12	5.5	1	20	3.66	31.8135	4	繁荣	10	26	0.384615		爆炸	8	爆炸声	1	发隆隆声	1	汗水	1	轰隆隆声	1	激增	1	急速发展	1	快速增长	1	炸	1
1149	dusk	14	1	22	10	5.55	1	20	4.24	2.51355	4	黄昏	20	27	0.740741		傍晚	1	变暗的	1	灰尘	1	昏暗	1	静脉	1	鸭子	1	桌子	1
1150	organ	14.4091	1	22	12	6.2	1	20	4.77	9.65758	5	器官	19	28	0.678571		机构	3	橙子	1	风琴	1	橘色	1	橘子	1	开花	1	有机	1
1151	row	13.9091	1	22	9	5.2	1	20	3.93	56.5127	3	行	21	30	0.7		排	8	生的	2	划船	3	弦	1	排列	1	路	1	列	1	队列	1
1152	ball	11.6364	1	22	3	6.8	1	20	5	212.075	4	球	23	28	0.821429		舞会	2	聚会	1	水果	1	跳舞	1
1153	mouse	12.0909	1	22	7	6.65	1	20	4.83	25.9585	5	鼠标	9	32	0.28125		嘴巴	2	老鼠	19	大旅行箱	1	嘴	1
1154	possession	15.4762	0.9545	20.999	12	5.25	1	20	2.96	18.0857	10	拥有	14	36	0.388889		财产	10	所有权	3	所有物	2	个人财产	2	专业性	1	拥有物	1	所有	1	控制	1	财富	1
1155	lie	12.7727	1	22	11	6.35	1	20	3.11	58.1686	3	说谎	11	37	0.297297		躺	8	撒谎	5	谎言	5	位于	4	代表	1	骗人	1	躺卧	1	依靠	1
1156	pet	13.0455	1	22	7	6.3	1	20	4.71	28.6555	3	宠物	22	24	0.916667		害虫	1	鱼叉	1
1157	ocean	13.1818	1	22	8	6.55	1	20	4.86	31.0649	5	海洋	22	25	0.88		大海	2	生长	1
1158	acre	15.1	0.9091	20.0002	11	4.35	1	20	4.18	8.41816	4	英亩	16	23	0.695652		亩	4	公顷	1	面积	1	疼痛	1	田土	1	土地	1	土地	1	英里	1
1159	pea	14.0476	0.9545	20.999	11	5.25	1	20	4.9	8.07112	3	豌豆	20	23	0.869565		测验	1	豆	1	豆子	1
1160	phrase	14.1364	1	22	11	6.1	1	20	2.86	19.4936	6	短语	19	27	0.703704		词组	1	短句	1	购买	1	句子	1	乐章	1	农家庭院	1	习语	1	语法	1	语句	1
1161	deed	14.5909	1	22	11	5.7	1	20	3.86	3.31174	4	行为	9	28	0.321429		行动	6	证书	3	的确	1	契据	1	确实	1	事迹	1	契约	1	事物	1	死亡的	1	靴子	1	真实的	1	真正	1
1162	fluid	15.2778	0.8182	18.0004	12	4.7	1	20	4.73	7.98188	5	液体	27	27	1		流体	10	流动的	6
1163	boat	12.5	1	22	3	6.6	1	20	4.93	76.869	4	船	27	28	0.964286		小船	8	划船	3	舟	2	区别	1
1164	excitement	12.9091	1	22	8	6.3	1	20	2.48	21.4966	10	兴奋	27	29	0.931034		激动	10	刺激	2	兴趣	1
1165	millionaire	14.3182	1	22	10	6.4	1	20	3.6	9.72699	11	百万富翁	23	25	0.92		百万	1	盛宴	1
1166	equipment	14.6818	1	22	12	6.15	1	20	4.83	33.5983	9	设备	24	27	0.888889		装备	11	器材	3	整备	1
1167	map	12.4091	1	22	3	6.85	1	20	4.93	32.7109	3	地图	23	25	0.92		经典	1	示意图	1
1168	fountain	14.7222	0.8182	18.0004	12	4.45	1	20	4.77	4.68502	8	喷泉	16	21	0.761905		泉水	2	拉	1	饮水处	1	运气	1
1169	tower	13.1364	1	22	8	6.45	1	20	4.76	31.7342	5	塔	23	25	0.92		灯塔	1	高楼	1
1170	assumption	15.0455	1	22	12	5.75	1	20	1.84	4.6057	10	假设	26	28	0.928571		假定	9	设想	5	断定	1	旅行	1
1171	pineapple	12.5909	1	22	11	5.95	1	20	4.94	6.98539	9	菠萝	23	25	0.92		凤梨	1	苹果派	1
1172	string	14.8182	1	22	12	5.7	1	20	4.76	17.9022	6	线	9	31	0.290323		绳子	8	串	4	一串	3	字符串	2	绳	1	弯曲	1	秋千	1	系列	1	弦	1
1173	influence	13.2273	1	22	9	6.6	1	20	2.11	30.47	9	影响	24	24	1
1174	day	11	1	22	4	6.75	1	20	3.92	977.32	3	天	28	30	0.933333		白天	6	日子	4	日	2	一天	2	白昼	1	节日	1	看法	1	日间	1
1175	accountant	14.2857	0.9545	20.999	6	5.6	1	20	4.41	4.81392	10	会计	22	23	0.956522		会计师	8	花园	1
1176	gallery	14.1818	1	22	12	5.6	1	20	4.44	19.0177	7	画廊	25	28	0.892857		走廊	6	美术馆	3	陈列馆	1	乐趣	1	艺术画廊	1	展览	1
1177	security	14.7273	1	22	12	5.8	1	20	2.82	80.6716	8	安全	21	27	0.777778		安保	2	安全性	2	戒备	1	隐私	1
1178	clothing	12.7727	1	22	11	6.2	1	20	4.43	13.6287	8	衣服	28	28	1		服装	10	布	3	衣物	3	布料	1
1179	source	13.8636	1	22	10	6.45	1	20	2.96	27.4557	6	来源	21	30	0.7		资源	6	源头	3	水源	2	鼻子	1	根源	1	计谋	1	原料	1	源泉	1
1180	situation	13.3636	1	22	8	6.1	1	20	2.03	124.131	9	情况	29	30	0.966667		情形	4	处境	3	形势	3	位置	1
1181	difference	12.1818	1	22	6	6.65	1	20	2.15	121.87	10	不同	29	29	1		区别	8	差异	4	不同之处	2	相异点	1	差别	1	不同点	1
1182	joy	13	1	22	8	6.7	1	20	2.37	33.5289	3	快乐	25	26	0.961538		喜悦	3	乐趣	3	欢乐	3	玩笑	2	高兴	2	票价	1	愉悦	1
1183	lady	12.1364	1	22	9	6.75	1	20	4.33	141.532	4	女士	20	27	0.740741		夫人	3	淑女	2	儿童	1	小姐	1
1184	union	14.0455	1	22	12	6	1	20	3.38	75.3272	5	联盟	23	31	0.741935		联合	8	团结	2	工会	1	结合	1	同盟	1	统一	1	团体	1	与众不同的	1	整体	1
1185	category	14.6364	1	22	12	5.45	1	20	2.82	25.7354	8	种类	23	31	0.741935		类别	7	分类	4	范畴	4	目录	2	策略	1	工作	1	类型	1
1186	bottle	12.9545	1	22	9	6.4	1	20	4.91	44.1135	6	瓶子	22	25	0.88		瓶	2	步伐	1
1187	atom	15.619	0.9545	20.999	11	5.5	1	20	3.34	4.09505	4	原子	23	23	1
1188	island	13.3182	1	22	5	6.5	1	20	4.96	92.0148	6	岛	25	25	1		岛屿	9	小岛	2
1189	step	13.3182	1	22	8	6.55	1	20	4.54	123.699	4	步	9	31	0.290323		步骤	8	脚步	7	步伐	3	步数	1	台阶	1	珍珠	1	步子	1
1190	measurement	14.3182	1	22	12	6.45	1	20	3.26	2.69203	11	测量	19	25	0.76		尺寸	1	措施	1	度量	1	方法	1	量度	1	退款	1
1191	zipper	14.95	0.9091	20.0002	9	4.8	1	20	4.83	0.2578	6	拉链	20	23	0.869565		打火	1	拉链包	1	文件夹	1
1192	consequence	16	1	22	12	5.9	1	20	2.64	8.44295	11	结果	23	26	0.884615		后果	5	推论	1	因此	1	重要性	1
1193	tonight	11.9091	1	22	6	6.7	1	20	2.93	281.528	7	今晚	20	25	0.8		今夜	5
1194	headache	12.5455	1	22	8	6.65	1	20	3.9	6.8317	8	头痛	23	25	0.92		头疼	10	麻烦	1	效率	1
1195	waterfall	12.6364	1	22	10	6	1	20	4.9	3.66373	9	瀑布	24	24	1
1196	fisherman	13.4545	1	22	9	6.3	1	20	4.73	5.62202	9	渔夫	18	25	0.72		渔民	3	大一	1	钓鱼者	1	新生	1	渔人	1
1197	attraction	14.1818	1	22	11	5.85	1	20	2.24	9.75674	10	吸引	28	29	0.965517		吸引力	8	引力	3	吸引人的	1	吸引人的事物	1	有吸引力的	1	诱惑	1
1198	morning	11.0909	1	22	6	6.7	1	20	3.44	313.703	7	早晨	24	26	0.923077		早上	10	上午	2	极	1	黎明	1
1199	brand	14.4091	1	22	9	5.85	1	20	3.29	47.8715	5	商标	10	28	0.357143		品牌	9	牌子	4	牌	2	测试	1	宽广的	1	铭记	1
1200	plot	14.5455	1	22	12	5.65	1	20	3.14	24.2084	4	情节	21	27	0.777778		密谋	3	故事	1	小块土地	1	玉米	1
1201	battle	14.5	1	22	11	6.35	1	20	4	86.4175	6	斗争	9	27	0.333333		战斗	6	战争	4	战役	4	对战	2	争斗	1	马车	1
1202	revision	15.6	0.9091	20.0002	12	4.45	1	20	2.74	2.01282	8	修订	8	27	0.296296		重生	5	复习	5	修改	3	修订本	1	修订版	1	校对	1	调整	1	检查	1	更正	1
1203	envelope	13.5455	1	22	11	6	1	20	4.93	12.4785	8	信封	23	24	0.958333		脚印	1
1204	abolition	15.9474	0.8636	18.9992	12	4.5	1	20	2.43	1.79964	9	废除	21	23	0.913043		废止	4	禁止	1	磨光	1	抛光	1
1205	communication	14.1818	1	22	8	6.65	1	20	2.9	14.4665	13	交流	25	30	0.833333		沟通	7	通讯	2	通信	2	交谈	1	谈话	1	性格	1
1206	discount	14.5909	1	22	11	6.3	1	20	2.79	8.33388	8	折扣	19	27	0.703704		打折	6	打折扣	1	世纪	1
1207	drum	14.0455	1	22	7	5.75	1	20	4.96	21.4966	4	鼓	24	26	0.923077		击鼓	3	鼓声	2	打鼓	1	鼓励	1	木材	1	敲鼓	1
1208	particular	14.9545	1	22	11	5.8	1	20	2.23	104.126	10	特别的	22	31	0.709677		特别	2	挑剔的	2	详细的	2	特定	4	尤其	5	独特的	1	独有的	1	十分的	1	特殊的	1
1209	smell	13.0909	1	22	9	6.65	1	20	3.7	69.0507	5	气味	13	34	0.382353		闻	12	味道	4	臭味	1	闻起来	1	闻气味	1	嗅	1	嗅觉	1
1210	performance	14	1	22	8	6.45	1	20	3.04	93.6954	11	表演	25	31	0.806452		表现	9	性能	5	提升	1
1211	competition	14.2273	1	22	8	6.25	1	20	3.86	96.9625	11	竞争	28	29	0.965517		比赛	10	竞赛	3	熊	1
1212	period	14	1	22	9	6.05	1	20	3.31	98.9208	6	时期	12	33	0.363636		一段时间	5	阶段	3	期间	3	句号	2	月经	2	骄傲	1	例假	1	年代	1	时段	1	周期	1	自尊	1
1213	handle	14.2273	1	22	12	6.35	1	20	4.57	39.2054	6	处理	11	30	0.366667		把手	9	掌控	2	手柄	2	解决	2	仁慈	1	手把	1	应对	1	掌握	1
1214	butterfly	13.0909	1	22	7	6.55	1	20	4.93	10.8127	9	蝴蝶	23	24	0.958333		纸	1
1215	temple	13.5909	1	22	10	6.35	1	20	4.53	10.7086	6	寺庙	17	24	0.708333		庙	5	庙宇	2
1216	bedding	13.35	0.9091	20.0002	12	4.75	1	20	4.61	3.51005	7	床上用品	7	24	0.291667		寝具	6	被褥	2	床具	2	床铺	2	床	1	床垫	1	睡觉（ing）	1	卧室	1	卧室用品	1
1217	waist	15.0476	0.9545	20.999	12	4.8	1	20	4.72	5.11138	5	腰	21	24	0.875		腰部	8	机会	1	湿的	1	旋转	1
1218	relief	14.8182	1	22	9	6	1	20	2.45	43.9797	6	减轻	7	35	0.2		解除	4	释放	3	放松	3	如释重负	2	宽慰	2	救济	2	解脱	2	安慰	2	信仰者	1	信念	1	欣慰	1	松一口气	1	释然	1	轻松	1	救援物资品	1	缓解	1
1219	tomorrow	11.2727	1	22	7	6.85	1	20	2.04	180.871	8	明天	23	24	0.958333		顾客	1
1220	divorce	14.6818	1	22	12	6	1	20	3.25	10.3814	7	离婚	21	29	0.724138		分离	5	分开	1	分手	1	使离婚	1	新娘	1
1221	accident	13.1364	1	22	8	6.45	1	20	3.26	47.3955	8	事故	27	27	1		意外	13	意外事故	1
1222	calendar	14.0952	0.9545	20.999	8	5.6	1	20	4.62	21.3429	8	日历	22	25	0.88		地板	1	历法	1	日程表	1
1223	bus	11.1818	1	22	6	6.85	1	20	4.9	55.1147	3	公共汽车	21	24	0.875		公交车	8	巴士	1	班车	1	公交汽车	1	花	1	总线	1
1224	neighborhood	12.3182	1	22	7	6.3	1	20	4.75	0.0148731	12	邻居	27	29	0.931034		街坊	3	街区	3	附近	2	邻域	2	社区	2	地区	1	周边	1
1225	authority	15.4762	0.9545	20.999	12	5.65	1	20	2.34	39.0517	9	权威	27	29	0.931034		权力	4	官方	3	当局	2	权利	2	观众	1	听众	1
1226	corner	13.1364	1	22	9	6.2	1	20	4.61	90.9142	6	角落	24	26	0.923077		角	2	服装	1	拐角	1	拐角处	1	角落里	1	街角	1	转角	1	庄稼	1
1227	nut	13.7895	0.8636	18.9992	11	5.35	1	20	4.52	9.75674	3	坚果	18	22	0.818182		花生	1	见过	1	螺母	1	树	1
1228	fish	11.0455	1	22	3	6.65	1	20	5	155.409	4	鱼	22	27	0.814815		鱼肉	3	捕鱼	1	领带	1
1229	decade	14.4545	1	22	11	6.2	1	20	3.19	28.7199	6	十年	19	24	0.791667		十	3	二十年	1	世纪	1
1230	pancake	13.2381	0.9545	20.999	7	5.35	1	20	4.86	3.03907	7	煎饼	7	26	0.269231		薄饼	7	粉饼	2	蛋糕	2	薄煎饼	2	花瓶	1	烤饼	1	饼子	1	可丽饼	1	烙饼	1	馅饼	1
1231	professor	13.4545	1	22	12	6.25	1	20	4.86	31.9622	9	教授	24	25	0.96		讲师	1
1232	grill	14.8125	0.7273	16.0006	12	3.45	1	20	4.86	5.21549	5	烤	6	19	0.315789		烤架	5	烧烤	3	帆布	1	拷问	1	烤箱	1	钻	1	烤肉	1
1233	coast	14.5455	1	22	9	5.45	1	20	4.21	73.1507	5	海岸	20	26	0.769231		海岸线	2	滑行	2	岸	1	滨	1	航海	1	化石	1	烧烤	1	沿岸航行	1
1234	ceremony	14.9091	1	22	9	6	1	20	3.57	20.7132	8	典礼	15	29	0.517241		仪式	11	庆典	3	礼仪	1	葬礼	1	债务	1
1235	power	13.3636	1	22	9	6.7	1	20	2.04	194.495	5	力量	27	34	0.794118		权力	6	权利	4	能量	3	能力	2	电力	1	动力	1	坟墓	1	功率	1	能源	1
1236	headline	14.1364	1	22	10	6.2	1	20	4.04	9.29567	8	标题	24	26	0.923077		大标题	4	头条	2	大字标题	2	标语	1	大纲	1	时尚	1	新闻标题	1
1237	crack	14.9048	0.9545	20.999	10	4.9	1	20	4.53	34.0048	5	裂缝	8	26	0.307692		破裂	6	裂纹	4	撞毁	2	脆的	1	裂开	1	猛击	1	缝隙	1	线	1	撞击	1
1238	novel	13.6818	1	22	9	6.55	1	20	4.21	26.831	5	小说	23	29	0.793103		新奇的	4	鸡	1	新颖	1
1239	reception	15.1364	1	22	10	5.1	1	20	2.93	24.848	9	接待	16	28	0.571429		接受	5	接收	3	招待会	3	接待处	2	收据	2	观念	1	前台	1	招待	1
1240	fat	12.5	1	22	3	6.55	1	20	4.52	58.6594	3	脂肪	12	32	0.375		肥胖	7	胖	4	肥胖的	3	胖的	2	肥的	2	老鼠	1	流感	1
1241	tournament	16.1111	0.8182	18.0004	11	4.05	1	20	4.11	22.1063	10	锦标赛	19	21	0.904762		比赛	7	旅行	2
1242	freedom	13.0455	1	22	11	6.5	1	20	2.34	43.9797	7	自由	24	24	1
1243	harvest	14.8571	0.9545	20.999	10	5.65	1	20	4	10.7185	7	收获	23	26	0.884615		丰收	6	收成	4	收割	2	运动	1
1244	detail	13.3636	1	22	10	6.5	1	20	2.5	42.8394	6	细节	22	27	0.814815		详情	3	详述	1	详细	1
1245	belief	13.3182	1	22	11	6.5	1	20	1.19	18.7252	6	信仰	28	28	1		信念	5	相信	4	信任	3	信心	1
1246	princess	13.2727	1	22	10	6	1	20	4.72	29.4289	8	公主	24	24	1
1247	robot	12.5909	1	22	7	6.3	1	20	4.65	12.3645	5	机器人	24	24	1
1248	cage	14	1	22	12	5.75	1	20	5	10.7979	4	笼子	19	26	0.730769		笼	3	牢房	2	鸟笼	1	围巾	1
1249	calculator	14.5	1	22	10	5.85	1	20	4.86	1.91367	10	计算器	24	26	0.923077		计算	1	计算者	1
1250	mistake	13.0909	1	22	8	6.6	1	20	1.97	61.8224	7	错误	23	25	0.92		内容	1	误会	1
1251	victory	13.7727	1	22	9	6.15	1	20	2.55	52.6705	7	胜利	24	25	0.96		成功	1
1252	daughter	12.5	1	22	7	6.7	1	20	4.79	93.512	8	女儿	23	24	0.958333		火焰	1
1253	driver	12.1818	1	22	4	6.8	1	20	4.71	51.0692	6	司机	23	25	0.92		驾驶	1	艺术	1
1254	accent	14.4091	1	22	10	5.8	1	20	3.26	14.298	6	口音	22	27	0.814815		强调	2	古代的	1	乡音	1	重音	1
1255	cooperation	14	1	22	11	6.15	1	20	2.03	1.41294	11	合作	23	26	0.884615		蝙蝠	1	集团	1	协作	1
1256	chore	14.1765	0.7727	16.9994	8	4.1	1	20	3.78	1.17993	5	家庭杂物	3	18	0.166667		家务活	2	差事	1	工作	1	核心	1	咀嚼	1	苦差事	1	家务	1	梳子	1	琐事	1	杂务	1	杂务事	1	杂物事	1	杂物琐事	1	窒息	1
1257	ant	12.4091	1	22	9	6.45	1	20	4.86	8.81973	3	蚂蚁	23	24	0.958333		根	1
1258	wool	13.8	0.9091	20.0002	10	5.15	1	20	4.86	12.8751	4	羊毛	20	23	0.869565		大门	1	毛线	1	木头	1
1259	business	13.0909	1	22	9	6.6	1	20	3.28	295.627	8	商业	11	31	0.354839		生意	10	公司	2	贸易	2	商务	2	事情	2	巢	1	工作	1
1260	development	13.7727	1	22	8	6.55	1	20	2.41	51.1188	11	发展	21	27	0.777778		成长	1	发育	1	改进	1	开发	1	信封	1	学习	1
1261	boundary	15.3333	0.9545	20.999	12	5.5	1	20	3.04	7.90256	8	边界	24	28	0.857143		分界线	3	界限	3	边界线	1	边境	1	范围	1	负担	1	界定	1	线	1
1262	barrier	15.6818	1	22	12	5.5	1	20	4.41	10.902	7	障碍	9	29	0.310345		屏障	6	障碍物	5	栅栏	3	电池	2	阻挡	1	围栏	1	路障	1	界线	1
1263	apology	14.4091	1	22	12	6.35	1	20	2.86	11.9827	7	道歉	22	25	0.88		歉意	2	印象	1
1264	extension	15.1818	1	22	12	5.7	1	20	2.93	21.8733	9	延长	6	30	0.2		扩展	6	延期	5	延伸	4	伸展	4	紧张的	1	扩大	1	紧张的	1	扩张	1	平衡	1
1265	hearing	13.4091	1	22	12	5.95	1	20	3.18	44.4011	7	听力	21	25	0.84		听	2	耳机	1	听觉	1
1266	accusation	16.6471	0.7727	16.9994	12	3.7	1	20	2.38	2.85067	10	控告	8	24	0.333333		指控	8	指责	3	谴责	2	批评	1	起诉	1	指挥	1
1267	leftover	15.3182	1	22	12	5.35	1	20	4.15	6.47475	8	残留物	7	27	0.259259		剩菜	4	剩余物	2	剩余的	2	剩下的	2	残余的	2	残羹剩饭	1	残存物	1	残余物	1	公平	1	剩	1	剩饭	1	剩余	1	剩余的东西	1
1268	topic	12.5909	1	22	11	6.5	1	20	2.59	6.77221	5	主题	26	29	0.896552		话题	10	标题	1	课时	1	题目	1	中心	1
1269	cheekbone	16	0.8182	18.0004	12	4.05	1	20	4.71	0.312335	9	颧骨	19	22	0.863636		颊骨	5	腮	2	饺子	1	脸颊骨	1	颧	1
1270	joke	13.3182	1	22	8	6.35	1	20	2.9	39.2253	4	玩笑	27	28	0.964286		笑话	7	点	1	开玩笑	1	说笑	1
1271	restaurant	11.4091	1	22	7	6.65	1	20	4.89	39.6566	10	餐馆	26	26	1		餐厅	4	饭店	7
1272	forehead	14.3182	1	22	12	6.2	1	20	4.9	3.58937	8	额头	23	25	0.92		前额	9	牛肉	1	前部	1
1273	judgement	14.5	1	22	12	6.6	1	20	2.6	7.1837	9	判断	26	27	0.962963		评判	4	审判	3	评价	3	判断力	2	肺	1	论断	1
1274	attempt	14.0909	1	22	12	6.35	1	20	2.22	39.845	7	尝试	26	27	0.962963		企图	7	试图	5	皮肤	1
1275	housework	12.3636	1	22	7	6.6	1	20	4.1	1.61621	9	家务	23	24	0.958333		家务活	5	家庭作业	1	家务劳动	1	前面	1
1276	teammate	12.1364	1	22	9	6.55	1	20	4.15	0.371827	8	队友	27	27	1		队员	3	同伴	2	伙伴	1	小组队友	1	小组队员	1	组员	1
1277	class	11.3636	1	22	4	6.7	1	20	3.85	103.199	5	班级	21	34	0.617647		阶级	3	课程	2	教室	2	班	1	等级	1	地球	1	分类	1	古典的	1	课	1	课堂	1	类	1	类别	1
1278	tablet	15	0.9545	20.999	12	5.25	1	20	4.82	3.48526	6	药片	8	28	0.285714		写字板	3	平板	3	表格	3	碑	3	平板电脑	2	板	1	表	1	片	1	片剂	1	深度	1	桌子	1
1279	dirt	13.8182	1	22	10	5.75	1	20	4.86	9.91538	4	灰尘	18	26	0.692308		泥土	4	脏	3	污垢	3	秽物	1	娱乐	1	脏的	1	脏东西	1	脏污	1
1280	hen	13.0455	1	22	8	5.85	1	20	4.9	9.03292	3	母鸡	22	24	0.916667		垫	1	马	1
1281	week	11.6364	1	22	6	6.5	1	20	3.48	457.174	4	周	25	26	0.961538		星期	6	方法	1	一周	1	周末	1
1282	businessman	13.1818	1	22	11	6.45	1	20	4.47	8.84452	11	商人	20	24	0.833333		生意人	3	习俗	1
1283	house	11.9091	1	22	4	6.7	1	20	5	670.716	5	房子	19	26	0.730769		房屋	2	家	2	怜悯	1	屋	1	住宅	1
1284	information	13.7273	1	22	8	6.45	1	20	2.87	108.132	11	信息	23	25	0.92		蜂蜜	1	资料	1
1285	citizen	13.6818	1	22	12	6.05	1	20	4.43	7.66459	7	公民	24	25	0.96		市民	10	城市	1	居民	1
1286	video	11.7727	1	22	8	6.65	1	20	4.67	35.9433	5	视频	24	30	0.8		录像	6	录音机	5	磁带	1	录像带	1	影片	1
1287	similarity	14.8182	1	22	10	5.95	1	20	1.9	1.22951	10	相似性	25	25	1		相似点	4	相似	9	相同的事物	1	与...类似	1
1288	newspaper	13	1	22	6	6.75	1	20	4.82	30.0238	9	报纸	22	24	0.916667		牛	1	新闻	1
1289	application	14.5455	1	22	10	6.25	1	20	3.4	14.4318	11	应用	16	31	0.516129		申请	14	灭绝	1	应用程序	1
1290	thief	13.5909	1	22	12	6.6	1	20	4.37	8.06617	5	小偷	25	26	0.961538		贼	7	盗贼	1	峰	1
1291	entry	13.8636	1	22	12	6.25	1	20	3.62	11.7002	5	进入	26	28	0.928571		入口	11	计划	1	进口	1	条目	1
1292	objection	14.8182	1	22	12	5.4	1	20	2.29	2.43918	9	反对	16	30	0.533333		物体	3	拒绝	2	异议	2	反馈	1	接受	1	客观的	1	客观性	1	目标	1	缺陷	1	物品	1
1293	duck	11.9545	1	22	3	6.4	1	20	4.86	33.8065	4	鸭子	21	25	0.84		鸭	2	鸭肉	1	原因	1
1294	leather	14.2727	1	22	11	5.85	1	20	4.82	14.5756	7	皮革	18	23	0.782609		皮毛	1	皮鞋	1	皮制的	1	皮质的	1	任务	1
1295	slogan	15.95	0.9091	20.0002	12	5.5	1	20	3.03	4.49167	6	标语	28	28	1		口号	9	符号	1
1296	species	14.6818	1	22	10	5.75	1	20	3.36	39.3789	7	物种	27	28	0.964286		种类	7	种	3	品种	1	宇宙	1
1297	medal	13.9545	1	22	10	5.65	1	20	4.89	43.3054	5	奖章	25	27	0.925926		奖牌	8	勋章	5	纪念章	1	金牌	1	金属	1	媒体	1
1298	closet	15.05	0.9091	20.0002	4	4.6	1	20	4.83	2.78127	6	壁橱	7	24	0.291667		衣柜	4	衣橱	4	密室	3	小房间	2	橱柜	1	爪	1	亲密	2
1299	lecture	14.3182	1	22	12	6	1	20	3.79	5.45842	7	演讲	23	28	0.821429		讲座	7	会议	1	课	1	课程	1	授课	1	演讲稿	1	总和	1
1300	station	12.5455	1	22	7	6.25	1	20	4.32	65.2928	7	车站	22	26	0.846154		站	9	站点	2	安置	1	民族	1	站台	1	驻地	1
1301	message	13.4091	1	22	7	6.65	1	20	3.97	87.305	7	信息	25	29	0.862069		消息	5	短信	3	通知	2	短信息	1	其实	1	网状物	1
1302	lifetime	13.8182	1	22	9	6.4	1	20	2.15	23.088	8	一生	26	28	0.928571		寿命	5	课程	1	空余时间	1	人生	1	生命	1	时光	1	终生	1
1303	service	12.5909	1	22	8	6.45	1	20	2.21	156.534	7	服务	24	24	1
1304	championship	14.0476	0.9545	20.999	12	5.75	1	20	3.23	37.3463	12	冠军	17	25	0.68		锦标赛	8	冠军地位	1	冠军赛	1
1305	appreciation	14.619	0.9545	20.999	12	5.9	1	20	1.63	4.91803	12	欣赏	26	29	0.896552		感激	6	感谢	2	行为	1	鉴别	1	赏识	1	升值	1	喜爱	1
1306	coin	13.0455	1	22	9	6.6	1	20	4.89	11.2639	4	硬币	22	25	0.88		钱币	2	勇气	1
1307	suggestion	12.7273	1	22	9	6.75	1	20	2.23	12.7066	10	建议	25	26	0.961538		暗示	1	意见	2
1308	interview	13.7727	1	22	9	6.85	1	20	3.36	39.2302	9	采访	29	30	0.966667		面试	9	访问	1	面谈	1	政府	1
1309	physics	13.2727	1	22	9	6.2	1	20	3.07	9.05275	7	物理	23	24	0.958333		物理学	7	身体	1
1310	race	12.9545	1	22	7	6.25	1	20	3.59	129.341	4	比赛	20	28	0.714286		种族	5	赛跑	4	和……竞赛	1	竞赛	1	气氛	1	种	1
1311	alcohol	13.9091	1	22	12	6.1	1	20	4.76	33.0083	7	酒精	23	28	0.821429		酒	4	醇	1
1312	anxiety	14.2727	1	22	12	6.1	1	20	2.21	7.92239	7	焦虑	23	27	0.851852		焦急	3	忧虑	2	焦虑的	2	焦躁的	1	紧张	1	渴望	1	困惑	1	萌芽	1
1313	medium	14.0909	1	22	12	5.65	1	20	3	16.2364	6	中等的	8	31	0.258065		中间的	5	中等	4	媒体	4	中间	3	媒介	3	中位数	1	中	1	介质	1	方法	1
1314	glove	13.4286	0.9545	20.999	9	5.9	1	20	4.97	6.445	5	手套	21	23	0.913043		烤箱	1	校正	1
1315	female	13.9091	1	22	12	6.3	1	20	4.57	46.7957	6	女性	26	27	0.962963		雌性	4	女	1	女人	2	女性的	2	感染	1
1316	trap	14.5714	0.9545	20.999	10	5.6	1	20	4.3	16.5289	4	陷阱	25	28	0.892857		圈套	5	陷入	2	诱导	1	照片	1	照片	1
1317	debate	14.4091	1	22	10	6.4	1	20	3.18	83.9536	6	辩论	28	29	0.965517		争论	8	辩论会	1	水泡	1
1318	immigrant	15.3636	1	22	12	5.85	1	20	3.72	2.86059	9	移民	20	25	0.8		移民的	2	家乡	1	迁移	1	移民者	1
1319	civilization	15.381	0.9545	20.999	12	5.75	1	20	3.32	0.361912	12	文明	21	24	0.875		公民	1	平房	1	文化	1
1320	time	11.3636	1	22	7	6.8	1	20	3.07	2237.75	4	时间	21	29	0.724138		次数	3	事件	2	时代	2	罪犯	1
1321	queue	13.8571	0.9545	20.999	12	5.4	1	20	2.86	12.0075	5	排队	9	25	0.36		队列	8	队伍	3	队	1	行列	1	女孩	1	排队等候	1	列队	1
1322	tomb	14	0.8182	18.0004	12	4.55	1	20	4.73	4.92795	4	坟墓	15	20	0.75		墓	2	儿子	1	埋葬	1	墓地	1
1323	dialect	16.1111	0.8182	18.0004	10	3.85	1	20	2.67	0.996496	7	方言	19	20	0.95		口音	1
1324	world	11.6364	1	22	7	6.9	1	20	4.36	762.057	5	世界	23	24	0.958333		竞赛	1
1325	bed	10.9091	1	22	4	7	1	20	5	130.298	3	床	23	24	0.958333		农民	1
1326	mass	14.2273	1	22	11	6.3	1	20	3.44	33.7421	4	质量	5	32	0.15625		块	3	混乱	3	大量的	3	大量	3	团	2	堆	1	感情	1	集中的	1	民众	1	群	1	群众	1	物质	1	一大团	1	杂乱	1	脏乱的	1	众	1	大众
1327	sale	12.7727	1	22	7	6.6	1	20	3.37	77.102	4	销售	9	28	0.321429		出售	6	卖	4	售卖	2	促销	1	航行	1	减价	1	罐子	1	减价销售	1	拍卖	1	甩卖	1
1328	letter	12.5455	1	22	5	6.8	1	20	4.7	71.0933	6	信	22	34	0.647059		字母	10	信件	6	链接	1	证书	1
1329	enquiry	15.5909	1	22	12	5.15	1	20	2.77	2.79614	7	询问	17	24	0.708333		查询	2	获得	1	需求	1	询盘	1	要求	1	咨询	1
1330	husband	12.6818	1	22	8	6.7	1	20	4.11	87.9395	7	丈夫	23	24	0.958333		债券	1
1331	eye	10.8636	1	22	3	6.9	1	20	4.9	134.467	3	眼睛	23	25	0.92		目光	1	庭院	1
1332	apartment	13.8636	1	22	8	6.05	1	20	4.9	12.4884	9	公寓	22	26	0.846154		部分	1	房间	1	寓所	1	住宅	1
1333	float	14.7273	1	22	11	6	1	20	4.07	9.10232	5	漂浮	25	26	0.961538		浮动	5	飘动	2	漂流	1	圣徒	1
1334	birthplace	13.4091	1	22	11	6.45	1	20	3.46	3.76785	10	出生地	22	24	0.916667		出生	1	器具	1
1335	meaning	13.2727	1	22	8	6.55	1	20	1.85	32.9786	7	意思	11	32	0.34375		意义	15	含义	4	卧室	1	意思是	1
1336	fly	11.4545	1	22	5	6.8	1	20	4.64	80.0717	3	飞	24	26	0.923077		飞翔	4	飞行	2	苍蝇	1	兽医	1	蚊子	1
1337	designer	13.2727	1	22	10	6.35	1	20	3.78	18.9334	8	设计师	24	25	0.96		设计者	7	跳	1
1338	opera	13.0909	1	22	12	6.3	1	20	4.28	25.8147	5	歌剧	23	25	0.92		戏剧	7	歌剧院	1	京剧	1	微笑	1	喜剧	1
1339	highway	13.8182	1	22	10	6.45	1	20	4.72	6.19216	7	高速公路	24	26	0.923077		公路	7	大路	2	高架桥	1	高速路	1	智力	1
1340	arrest	15.0909	1	22	12	5.95	1	20	3.93	22.5724	6	逮捕	23	26	0.884615		环境	1	监禁	1	阻止	1
1341	noisy	12.1818	1	22	12	6.25	1	20	3.56	14.7045	5	嘈杂	6	27	0.222222		吵闹	9	噪声	9	吵	1	喧闹的	1	喧闹的	1
1342	jazz	13.4091	1	22	10	5.95	1	20	3.9	15.5324	4	爵士	25	26	0.961538		爵士乐	10	爵士舞	2	主任	1
1343	product	12.4091	1	22	9	6.1	1	20	4.17	44.2375	7	产品	20	28	0.714286		结果	2	生产	2	产生	1	创造	1	积	1	介绍	1
1344	avenue	14.8	0.9091	20.0002	12	5.4	1	20	4	6.96556	6	大街	9	26	0.346154		大道	8	林荫大道	3	林荫道	2	爆发	1	林荫路	1	林荫小道	1	大路	1
1345	dawn	14.381	0.9545	20.999	11	5.25	1	20	4.46	22.0022	4	黎明	19	25	0.76		黄昏	2	开端	2	被子	1	晨曦	1
1346	chorus	14.7619	0.9545	20.999	12	4.6	1	20	4.03	6.89615	6	合唱	21	23	0.913043		合唱团	6	合唱队	6	臂	1	霍乱	1
1347	chalk	15.3529	0.7727	16.9994	9	3.85	1	20	4.9	7.41671	5	粉笔	15	20	0.75		记录	1	聊天	1	面条	1	闲聊	1	用粉笔写	1
1348	lightning	13.6818	1	22	10	6.35	1	20	4.59	9.99471	9	闪电	20	26	0.769231		灯光	2	烦恼	1	光明	1	快速的	1	闪点	1	闪光	2	照明	1
1349	building	13.1818	1	22	8	6.45	1	20	4.64	173.316	8	建筑	22	25	0.88		建筑物	7	大楼	2	建设	1	建造	1	扫帚	1
1350	text	12.8182	1	22	9	6.65	1	20	4.93	25.2297	4	文本	24	29	0.827586		课文	6	文章	3	测试	1	短信	1	击败	1	考试	1	课本	1
1351	album	14.1429	0.9545	20.999	12	5.3	1	20	4.69	35.155	5	相册	8	28	0.285714		专辑	8	唱片	4	相簿	4	册	1	画册	1	集邮册	1	（影集等）集	1
1352	head	11.4545	1	22	3	6.45	1	20	4.75	406.427	4	头	23	28	0.821429		肥皂	1	领导者	1	首领	1	头部	1	主要的	1
1353	community	13.8182	1	22	9	6.05	1	20	3.52	124.924	9	社区	20	29	0.689655		社会	3	公会	1	共同体	1	群落	1	群体	1	社团	1	团体	1	乡村	1	组织	1
1354	vegetable	11.2273	1	22	4	6.75	1	20	4.89	15.2499	9	蔬菜	24	24	1
1355	competence	15.1818	1	22	12	5.35	1	20	1.78	2.1913	10	能力	15	30	0.5		胜任	5	竞争	4	权限	2	本领	1	饼干	1	竞赛	1	胜任力	1	完成	1
1356	peach	13.0455	1	22	5	5.6	1	20	4.9	4.19917	5	桃子	20	25	0.8		桃	3	桃树	1	消化	1
1357	umbrella	11.1818	1	22	8	6.5	1	20	5	7.66955	8	雨伞	19	24	0.791667		伞	5
1358	incident	14.1818	1	22	10	6.05	1	20	2.86	24.3224	8	事件	20	28	0.714286		事故	5	意外事件	2	意外	2	插曲	1	雇用	1	偶然的	1	巧合	1	时间	1	事实	1
1359	type	13.4545	1	22	10	6.45	1	20	3.3	84.722	4	类型	24	31	0.774194		种类	6	打字	3	品种	2	模式	1	青铜	1
1360	justice	14.3182	1	22	12	6.2	1	20	1.45	55.6699	7	正义	23	31	0.741935		公正	5	公平	3	审判	2	法官	1	公平正义	1	评判	1	审判员	1	司法	1	调整	1	文学	1
1361	happiness	11.1818	1	22	10	6.8	1	20	2.6	13.8766	9	幸福	28	28	1		快乐	7	开心	3	愉快	2	高兴	1
1362	law	13.3182	1	22	9	6.7	1	20	2.57	111.806	3	法律	21	27	0.777778		规律	2	法	1	法学	1	律法	1	奴隶	1
1363	cough	13.6667	0.9545	20.999	8	5.65	1	20	4.36	4.72468	5	咳嗽	22	23	0.956522		评估	1
1364	relation	13	1	22	8	6.3	1	20	2.11	18.869	8	关系	24	29	0.827586		联系	3	亲戚	1	相关	1
1365	ridge	15.1176	0.7727	16.9994	12	4.05	1	20	4.48	5.85008	5	山脊	17	20	0.85		山脉	3	背脊	2	边缘	1	发生	1	脊	1	岭	1	海岭	1	山	1
1366	cave	14.2273	1	22	5	6.1	1	20	4.96	15.582	4	洞穴	19	25	0.76		山洞	3	洞	1	窑洞	1	医学	1
1367	adventure	14.1364	1	22	11	6.05	1	20	2.59	26.6377	9	冒险	22	25	0.88		冒险	1	奇遇	1	探险	1
1368	heart	11.7727	1	22	8	6.8	1	20	4.52	199.121	5	心	25	27	0.925926		心脏	10	内心	2	黑色	1	头	1
1369	postage	14.619	0.9545	20.999	12	5.05	1	20	4.37	1.01633	7	邮费	17	23	0.73913		邮资	4	邮寄	2	人质	1	邮件	1	邮局	1	邮箱	1
1370	can	11.4545	1	22	12	6.75	1	20	4.55	3611.87	3	可以	11	39	0.282051		能够	11	罐头	10	能	2	易拉罐	2	罐	1	罐子	1	卡车	1
1371	effect	13.1818	1	22	12	6.3	1	20	1.8	68.8227	6	影响	30	32	0.9375		效果	8	感动	1	侵袭	1	效应	1
1372	card	11.5455	1	22	7	6.85	1	20	4.9	77.3251	4	卡片	27	28	0.964286		卡	5	明信片	1	牌	1	热	1	纸牌	1
1373	taxi	11.8182	1	22	8	6.7	1	20	4.93	20.0935	4	出租车	22	24	0.916667		计程	1	香烟	1
1374	poem	13.5909	1	22	9	6.45	1	20	4.03	13.5295	4	诗	18	24	0.75		诗歌	6
1375	institute	15.1818	1	22	11	5.3	1	20	3.41	9.58322	9	研究所	5	33	0.151515		制度	4	学院	4	机构	4	创立	4	学会	2	协会	2	制定	2	部门	1	创办	1	坚持	1	开始	1	调查	1	戏法	1
1376	material	14.3636	1	22	9	6.3	1	20	4.26	37.0439	8	材料	26	28	0.928571		原料	4	物质	2	海湾	1	物质的	1	物资	1	重要的	1
1377	characteristic	14.7727	1	22	12	6.05	1	20	2.38	3.31174	14	特征	16	31	0.516129		性格	3	特点	3	典型的	3	特有的	2	特性	2	个性	1	汉字	1	角色的	1	人物	1	讨论	1	特色	1	性格的	1
1378	fame	15	1	22	9	6.1	1	20	1.96	15.1953	4	名声	27	29	0.931034		名誉	4	名望	3	声誉	2	声望	2	名气	2	传闻	1	友善的	1
1379	greenhouse	13.7273	1	22	12	6.05	1	20	4.76	5.75588	10	温室	21	25	0.84		温室效应	3	暖房	1
1380	symbol	13.8182	1	22	7	6.1	1	20	3.11	17.0693	6	象征	13	34	0.382353		符号	10	标志	8	榜样	1	代表	1	记号	1
1381	left	11.1818	1	22	5	6.75	1	20	3.7	458.165	4	左边	13	38	0.342105		离开	6	左	5	左边的	4	剩下的	3	剩下	3	留下	3	左侧的	1
1382	crowd	13.5909	1	22	9	6.25	1	20	4.52	58.0149	5	人群	15	30	0.5		拥挤	8	拥挤的	5	群众	2	挤	1	填充	1
1383	prediction	15	1	22	8	5.8	1	20	2.36	5.45842	10	预测	28	28	1		预言	11	预报	2	猜测	1	预设	1	预示	1
1384	decision	13.7273	1	22	8	6.5	1	20	2.19	148.919	8	决定	19	24	0.791667		决策	1	决策	1	决心	1	决心	1	设计	1
1385	goddess	14.1364	1	22	9	5.9	1	20	2.63	5.03702	7	女神	19	24	0.791667		上帝	3	老天爷	1	神	1
1386	pill	14	1	22	12	5.75	1	20	4.72	6.4103	4	药丸	25	27	0.925926		药片	10	药	2	子弹	2	丸	1
1387	universe	13.9091	1	22	12	6.25	1	20	3.85	23.6779	8	宇宙	22	24	0.916667		大学	2
1388	people	11.5455	1	22	4	6.8	1	20	4.82	2225.64	6	人	27	29	0.931034		人群	4	人民	3	人们	3	民族	2	人类	1
1389	finger	12.2727	1	22	8	6.55	1	20	5	33.8957	6	手指	24	27	0.888889		解决	1	身材	1	图像	1
1390	poster	13	1	22	10	5.85	1	20	4.66	8.41816	6	海报	22	25	0.88		广告	1	邮递员	1	邮件	1
1391	needle	14.4545	1	22	12	5.35	1	20	4.93	8.4727	6	针	21	26	0.807692		缝衣	1	面条	1	需要的	1	针头	1	指针	1
1392	brown	11.7273	1	22	3	6.5	1	20	4.48	102.089	5	棕色	26	26	1		棕色的	10	褐色的	1	棕褐色	1
1393	town	12.3182	1	22	7	6.75	1	20	4.64	171.923	4	城镇	24	24	1		小镇	5	镇	3
1394	rescue	15.1818	1	22	10	5.55	1	20	3.17	47.4352	6	营救	29	29	1		救援	7	解救	3	援救	2	拯救	2
1395	place	11.9545	1	22	7	6.75	1	20	3.48	601.403	5	地方	22	29	0.758621		位置	3	地点	2	放置	1	住所	1
1396	parking	13.2273	1	22	11	6.3	1	20	3.85	18.8938	7	停车	25	25	1		停车场	10	停车处	1	停车位	1
1397	noon	11.0455	1	22	4	6.85	1	20	2.67	3.65382	4	中午	22	25	0.88		正午	3
1398	napkin	14.95	0.9091	20.0002	9	4.5	1	20	4.93	2.03761	6	餐巾纸	22	25	0.88		餐巾	9	纸巾	4	手帕	2	大头针	1
1399	stamp	12.9091	1	22	9	6.45	1	20	4.7	15.9985	5	邮票	23	24	0.958333		印记	1
1400	skateboard	13.2381	0.9545	20.999	12	5.35	1	20	4.86	2.42431	10	滑板	18	23	0.782609		滑雪板	2	冲浪板	1	溜冰板	1	溜冰鞋	1
1401	family	11.1364	1	22	3	6.95	1	20	4.23	481.714	6	家庭	22	29	0.758621		家人	5	家	2
1402	sculpture	15.9048	0.9545	20.999	12	4.9	1	20	4.79	11.3085	9	雕塑	17	24	0.708333		雕刻	3	雕像	1	结构	1	刻	1	写	1
1403	pool	12.3182	1	22	7	6.45	1	20	4.77	34.5204	4	水池	7	26	0.269231		池塘	6	水塘	5	游泳池	2	池子	2	池	2	贫穷	1	泳池	1
1404	detective	14.7273	1	22	11	5.6	1	20	4.21	17.9815	9	侦探	21	25	0.84		欺骗	1	探测的	1	侦探的	1	侦探小说	1
1405	yard	12.8636	1	22	8	6.2	1	20	4.82	21.4668	4	院子	21	24	0.875		后院	1	码	1	庭院	1
1406	door	11.1364	1	22	4	6.9	1	20	4.81	181.67	4	门	24	25	0.96		家	1
1407	catalogue	15.55	0.9091	20.0002	12	4.8	1	20	4.36	9.64767	9	目录	21	23	0.913043		口语	1	编成目录	1
1408	accommodation	15.2273	1	22	12	5.65	1	20	2.96	16.0332	13	住宿	23	26	0.884615		住处	8	住所	3	和解	1	膳食	1	膳宿	1	住宿条件	1
1409	rhyme	14.619	0.9545	20.999	12	4.95	1	20	3.29	9.98975	5	韵律	21	26	0.807692		押韵	7	节奏	4	旋律	1	韵	1
1410	clock	11.6364	1	22	7	6.75	1	20	5	77.3896	5	钟	8	31	0.258065		钟表	7	时钟	7	闹钟	2	计时	2	点	2	点钟	1	秒表	1	钟点	1
1411	experience	13.1364	1	22	8	6.55	1	20	1.8	141.626	10	经验	35	35	1		经历	14	体验	1
1412	impact	14.9545	1	22	12	6.1	1	20	2.59	71.1875	6	影响	20	28	0.714286		冲击	2	暗示	1	冲撞	1	碰撞	1	效果	1	重大影响	1	撞击	1
1413	contribution	14.8182	1	22	12	6	1	20	2.41	17.7337	12	贡献	24	28	0.857143		捐赠	2	捐献	1	投稿	1
1414	amazement	14.0909	1	22	12	5.85	1	20	1.89	1.23942	9	惊讶	9	26	0.346154		惊奇	5	惊异	4	惊喜	2	吃惊	1	惊诧	1	惊愕	1	疯狂的	1	惊叹	1	困惑	1
1415	pig	10.6364	1	22	3	6.95	1	20	5	32.4084	3	猪	24	24	1
1416	candle	12.5455	1	22	7	6.2	1	20	4.86	6.09796	6	蜡烛	23	25	0.92		糖果	1	烛光	1
1417	madam	12.5909	1	22	8	6.45	1	20	3.77	17.5254	5	女士	28	28	1		夫人	10	女警	1
1418	spirit	14.3182	1	22	8	6.1	1	20	1.6	45.467	6	精神	23	27	0.851852		灵魂	5	情绪	3	鼓舞	1	灵感	1	心灵	1
1419	translation	13.8636	1	22	12	6.15	1	20	2.96	3.93641	11	翻译	23	25	0.92		译文	1	运输	1
1420	bunch	14.2857	0.9545	20.999	12	5.35	1	20	3.5	27.1235	5	束	15	25	0.6		群	4	串	3	长椅	2	捆	2	一束	2	一串	1
1421	graduation	14.4545	1	22	9	6.55	1	20	3.79	1.22951	10	毕业	23	27	0.851852		毕业典礼	2	刻度	1	授予学位	1
1422	location	14.0909	1	22	8	6.4	1	20	3	43.5137	8	位置	27	30	0.9		地点	7	场所	1	地址	1	定位	1	坐落	1
1423	ban	14.1364	1	22	12	6.45	1	20	2.37	19.9646	3	禁止	22	29	0.758621		禁令	6	取缔	1
1424	treasure	14.3636	1	22	8	6.3	1	20	4.32	28.7348	8	财富	27	30	0.9		珍宝	5	宝藏	4	财宝	1	财产	1	对待	1	珍视	1	重视	1
1425	boyhood	14.0952	0.9545	20.999	11	5.6	1	20	2.29	0.753569	7	童年	24	26	0.923077		少年时代	8	少年时期	3	孩童时代	2	少年	1	男孩童年	1	男孩们	1
1426	weakness	13.9091	1	22	11	6.3	1	20	2.59	6.81187	8	弱点	17	27	0.62963		虚弱	8	缺点	3	劣势	1	软弱	1	弱小	1
1427	regulation	15.5	1	22	12	5.85	1	20	2	15.8448	10	规则	19	28	0.678571		规律	4	管理	4	调节	2	惯例	1	规定	1	规矩	1	调整	1	秩序	1
1428	psychology	15.4545	1	22	12	5.8	1	20	2.31	4.44705	10	心理学	21	25	0.84		心理	3	生理学	1
1429	dictionary	12.5909	1	22	6	6.7	1	20	4.62	3.76289	10	字典	20	26	0.769231		词典	5	日记	1
1430	fog	13.4091	1	22	12	6.1	1	20	4.66	12.0323	3	雾	20	25	0.8		狐狸	2	薄雾	1	多雾路段	1	朦胧	1
1431	essay	14.3636	1	22	12	6.1	1	20	3.97	2.55817	5	散文	26	26	1		文章	7	论文	1	随笔	1	小短文	1	作文	1
1432	title	12.9091	1	22	10	6.3	1	20	3.32	58.7239	5	标题	23	26	0.884615		题目	5	头衔	2	使拥有权力	1	文章标题	1
1433	pound	13.6316	0.8636	18.9992	9	5.1	1	20	4.61	32.6414	5	英镑	18	24	0.75		磅	6	池塘	1	骄傲	1	骄傲的	1	猛击	1	重击	1	自豪	1
1434	shark	13.0909	1	22	6	6.25	1	20	4.93	14.8879	5	鲨鱼	22	25	0.88		锋利	1	尖锐的	1	诈骗者	1
1435	tool	12.5455	1	22	8	6.7	1	20	4.6	11.7844	4	工具	24	25	0.96		机床	1
1436	basin	15.3529	0.7727	16.9994	12	3.7	1	20	4.63	3.02915	5	盆地	8	21	0.380952		水池	4	盆	4	脸盆	2	基础	2	洗脸盆	1
1437	stove	14.5	1	22	12	5.4	1	20	4.96	4.63544	5	火炉	24	25	0.96		炉子	10	壁炉	2	窑洞	1
1438	couple	13.2273	1	22	8	6.6	1	20	3.93	260.314	6	一对	9	37	0.243243		夫妻	8	夫妇	8	情侣	4	对	3	几个	1	双	1	搭档	1	双的	1	一双	1
1439	nurse	12.1364	1	22	4	6.8	1	20	4.39	31.4268	5	护士	24	25	0.96		护理	1
1440	playground	11.8182	1	22	4	6.55	1	20	4.77	7.54561	10	操场	20	26	0.769231		运动场	5	乐园	1
1441	delight	14.0455	1	22	12	6.2	1	20	2.3	10.8871	7	高兴	27	27	1		使高兴	3	喜悦的	2	开心	2	感到高兴	1	高兴的	1	快乐	1	喜	1	欣悦的	1
1442	bark	14	0.9545	20.999	12	5.6	1	20	4.52	8.31405	4	树皮	9	29	0.310345		吠	5	狗叫	3	犬吠	3	吠叫	3	狗吠	2	叫	2	犬吠声	1	吼叫	1
1443	bother	13.4545	1	22	12	6.65	1	20	2	27.9564	6	打扰	25	32	0.78125		麻烦	4	烦恼	4	烦扰	2	弟弟	1	烦	1	哥哥	1	兄弟	1	厌烦	1
1444	winter	10.7273	1	22	4	6.9	1	20	3.84	66.9685	6	冬天	25	25	1		冬季	8
1445	orange	11.0455	1	22	3	6.85	1	20	4.66	44.0541	6	橙色	19	42	0.452381		橘子	11	橙子	9	橘色的	4	橙	1	橙汁	1	桔子	1
1446	heel	13.4286	0.9545	20.999	9	5.6	1	20	4.86	6.39542	4	脚后跟	21	23	0.913043		鞋跟	3	脚跟	2	跟	2	车轮	1	后脚跟	1	轮子	1
1447	tea	11.5909	1	22	7	6.8	1	20	4.69	104.964	3	茶	23	25	0.92		茶叶	1	喝茶	1
1448	flight	13.3182	1	22	11	6.4	1	20	3.9	38.3973	6	航班	27	29	0.931034		飞行	8	飞机	5	射击	1	逃跑	1
1449	terror	14.2857	0.9545	20.999	10	5.35	1	20	2.43	11.5118	6	恐怖	19	27	0.703704		恐惧	4	害怕	1	惊吓	1	可怕	1	恐吓	1
1450	ash	14.1	0.9091	20.0002	12	5.3	1	20	4.96	15.6019	3	灰	24	24	1		灰烬	7	灰尘	5
1451	pain	12.9091	1	22	9	6.6	1	20	3.5	70.2257	4	疼痛	26	27	0.962963		痛苦	7	痛	2	努力	1
1452	panic	13.7727	1	22	12	6.15	1	20	3.04	25.4726	5	恐慌	21	26	0.807692		野餐	2	慌张	1	焦急	1	惊慌	1	惊慌失措	1	恐慌的	1	恐惧	1	使恐慌	1	疼痛	1	疼痛的	1
1453	reputation	15.5	1	22	12	5.65	1	20	1.64	30.7526	10	名誉	32	33	0.969697		名声	9	声誉	4	声望	3	回复	1	名望	1	荣誉	1
1454	sweater	12.6364	1	22	7	6.25	1	20	4.78	1.73023	7	毛衣	22	25	0.88		毛汗	1	毛线衣	1	运动衫	1
1455	child	11.5	1	22	5	6.9	1	20	4.78	139.395	5	孩子	27	27	1		小孩	8	儿童	7
1456	hallway	13.6842	0.8636	18.9992	7	4.7	1	20	4.74	8.52227	7	走廊	18	22	0.818182		门厅	4	过道	2	走道	1
1457	stone	12.0455	1	22	8	6.65	1	20	4.72	68.6492	5	石头	21	26	0.807692		石	3	固体	1	坚固的	1
1458	note	12.6364	1	22	9	6.7	1	20	4.61	41.952	4	笔记	26	32	0.8125		注意	3	记录	2	便签	2	便笺	1	便利贴	1	通知	1	注解	1
1459	coach	13.7727	1	22	9	6.15	1	20	4.12	32.5968	5	教练	23	28	0.821429		马车	1	四轮马车	1	训练	1	长途客车	1	指导	1
1460	exhibition	14.3636	1	22	5	6.2	1	20	3.52	18.9483	10	展览	20	25	0.8		展览会	2	贡献	1	显示	1	展示	1
1461	alternative	15.8571	0.9545	20.999	12	5.9	1	20	2.46	30.9063	11	可选择的	5	28	0.178571		替代	4	二选一的	3	选择	2	可替换的	2	可供选择	2	可供替代	2	备选	1	供选择的	1	交替	1	可代替的	1	可多选的	1	另外的	1	替代物	1	替换项	1
1462	village	12.2727	1	22	7	6.2	1	20	4.89	83.1653	7	村庄	25	25	1		乡村	6	农村	1	山村	1
1463	satellite	14.8	0.9091	20.0002	11	5.25	1	20	4.73	11.0507	9	卫星	20	24	0.833333		人造卫星	4
1464	scenery	14.1364	1	22	11	5.65	1	20	3.38	7.48612	7	风景	29	30	0.966667		景色	9	场景	2	布景	1	景观	1	一幕	1
1465	fire	12.1364	1	22	7	6.8	1	20	4.68	152.761	4	火	23	29	0.793103		点燃	1	发射	1	货	1	燃烧物	1	射击	1	着火	1
1466	guard	14.0455	1	22	9	5.8	1	20	4.04	21.1297	5	守卫	9	30	0.3		警卫	6	警戒	3	守护	2	保卫	2	保安	2	监护	1	监视	1	警卫队	1	看守	1	门卫	1	院子	1
1467	fever	13.6364	1	22	8	6.1	1	20	3.27	9.78648	5	发烧	21	26	0.807692		发热	3	帮助	1	狂热	1
1468	grass	12.2273	1	22	4	6.65	1	20	4.93	38.4122	5	草	19	26	0.730769		草地	6	青草	1
1469	appeal	14.7727	1	22	12	5.75	1	20	1.73	38.9774	6	呼吁	15	31	0.483871		上诉	4	吸引	6	揭露	2	请求	2	吸引力	1	有吸引力	1
1470	claim	14.7273	1	22	12	5.9	1	20	2.96	47.5046	5	声称	18	31	0.580645		要求	7	宣称	4	断言	2	阐明	1	阐述	1	陈述	1	声明	1	宣告	1	要去	1
1471	continent	14.95	0.9091	20.0002	11	4.75	1	20	4.34	12.0819	9	大陆	25	28	0.892857		洲	7	陆地	3	大洲	2
1472	pattern	15	1	22	9	5.5	1	20	3.92	23.7424	7	模式	19	29	0.655172		图案	8	部分	1	模板	1	图案样品	1	样品	1	样式	1
1473	convenience	14.3636	1	22	12	6.15	1	20	2.04	3.40593	11	便利	23	25	0.92		方便	10	自信	1	信服	1
1474	leap	14.5714	0.9545	20.999	12	5.1	1	20	3.86	13.0139	4	跳跃	25	25	1		跳	5	飞跃	3
1475	father	10.1818	1	22	3	6.95	1	20	4.52	180.594	6	父亲	20	27	0.740741		爸爸	5	神父	2
1476	tube	13.2857	0.9545	20.999	10	5.7	1	20	4.82	19.0772	4	管	9	27	0.333333		管子	6	管道	6	地铁	2	电子管	1	方块	1	试管	1	隧道	1
1477	expert	14.2273	1	22	8	6.05	1	20	2.85	53.8951	6	专家	21	27	0.777778		熟练的	2	除了	1	行家	1	精通	1	内行的	1
1478	press	13	1	22	12	6.35	1	20	3.9	78.0638	5	压	9	39	0.230769		按	8	按压	7	出版社	3	压迫	2	新闻	2	媒体	2	逼迫	1	摁	1	挤压	1	压力	1	印刷	1	重压	1
1479	repetition	15.4545	1	22	12	5.25	1	20	3.17	1.92358	10	重复	23	31	0.741935		背诵	6	反复	1	副本	1	竞赛	1	重复性	1
1480	lip	13.8636	1	22	12	6.2	1	20	4.96	8.04633	3	嘴唇	22	25	0.88		按压	1	唇	1	接吻	1
1481	conflict	14.9091	1	22	12	6.05	1	20	2.21	23.0979	8	冲突	32	32	1		矛盾	10	斗争	2
1482	cotton	15.0455	1	22	9	5.5	1	20	4.97	12.6124	6	棉花	18	25	0.72		棉	3	卡通	1	棉布	1	羊毛	1	羊毛制品	1
1483	instrument	14.1364	1	22	9	6.05	1	20	4.27	16.757	10	乐器	16	33	0.484848		工具	8	仪器	5	命令	1	器具	1	器械	1	指令	1
1484	million	12.9091	1	22	10	6.4	1	20	2.9	239.238	7	百万	22	24	0.916667		千	1	千万	1
1485	homeland	13.3636	1	22	10	6.4	1	20	3.45	2.89529	8	祖国	9	28	0.321429		故乡	8	家乡	6	家园	4	大陆	1
1486	mankind	14.2273	1	22	10	6.3	1	20	2.97	4.19917	7	人类	22	25	0.88		男性	1	友善的	1	主要的	1
1487	tip	13.6818	1	22	10	6.5	1	20	4.5	35.5615	3	小费	13	36	0.361111		提示	7	建议	3	尖端	3	步骤	1	顶端	1	翻倒	1	给小费	1	技巧	1	消费	1	小窍门	1	小提示	1	小贴士	1	要点	1
1488	ambulance	13.5909	1	22	12	6.3	1	20	4.81	29.2702	9	救护车	24	24	1
1489	cab	13.0952	0.9545	20.999	10	4.95	1	20	4.88	10.6491	3	出租车	18	23	0.782609		驾驶室	3	计程车	1	汽车	1
1490	broadcast	14.3182	1	22	10	5.9	1	20	3.46	12.0968	9	广播	19	24	0.791667		播放	3	播报	1	预报	1
1491	error	13.6818	1	22	12	6.35	1	20	2.68	14.645	5	错误	24	25	0.96		差错	1
1492	snowman	11.9091	1	22	5	6.7	1	20	4.64	3.33653	7	雪人	24	24	1
1493	picnic	12.2727	1	22	5	5.95	1	20	4.83	10.8524	6	野餐	21	26	0.807692		慌张	1	慌张的	1	郊游	1	惊慌的	1	诊所	1
1494	subway	12.2727	1	22	6	6.45	1	20	4.86	1.77485	6	地铁	24	25	0.96		三明	1
1495	sir	11.4091	1	22	8	6.9	1	20	3.1	199.899	3	先生	24	27	0.888889		爵士	1	男警	1	长官	1
1496	dialogue	14.3636	1	22	9	5.6	1	20	3	8.20498	8	对话	22	24	0.916667		独白	2
1497	navy	14.8095	0.9545	20.999	12	5.1	1	20	3.93	18.864	4	海军	23	24	0.958333		船队	1
1498	bow	14.2381	0.9545	20.999	9	5.2	1	20	4.61	16.5389	3	鞠躬	17	26	0.653846		弓	7	弓箭	1	蝴蝶结	1
1499	shopkeeper	14.3636	1	22	12	5.35	1	20	4.43	1.96325	10	店主	25	26	0.961538		老板	4	售货员	2	店家	2	储物柜	1	店员	1	看店人	1	商店经理	1	商店老板	1	营业员	1
1500	article	13.3182	1	22	8	6.55	1	20	4.33	12.3	7	文章	22	27	0.814815		店主	1	颗粒	1	论文	1	条款	1	作者	1
1501	skull	14.7895	0.8636	18.9992	11	4.4	1	20	4.83	10.9565	5	头骨	22	22	1		脑壳	3	颅骨	3	骷髅	3	头盖骨	2	脑袋	1
1502	author	12.9091	1	22	11	6.5	1	20	4.26	17.0991	6	作者	24	24	1
1503	command	14.8636	1	22	10	6.05	1	20	2.48	17.8824	7	命令	21	30	0.7		要求	5	指挥	4	控制	1	普遍的	1	普通的	1	需求	1	掌握	1
1504	wife	11.5	1	22	8	6.8	1	20	4.13	139.723	4	妻子	23	24	0.958333		夫人	1
1505	analysis	14.9545	1	22	12	6.4	1	20	2.56	14.0997	8	分析	24	24	1
1506	expertise	15.7368	0.8636	18.9992	12	4.7	1	20	1.64	9.73691	9	专业知识	21	22	0.954545		专门知识	7	专长	2	专家的建议	1	专家意见	1	专门的知识	1	专门技术	1	专业	1	专业技术	1
1507	roof	13.2273	1	22	12	6.5	1	20	4.79	52.4722	4	屋顶	20	26	0.769231		房顶	3	道路	1	天花板	1	最高处	1
1508	well	11.7273	1	22	10	6.85	1	20	3.33	2682.04	4	好	10	35	0.285714		井	9	好的	5	很好地	4	好吧	2	感叹词	1	好处	1	好地	1	健康的	1	良好的	1
1509	sword	14.7273	1	22	11	5.65	1	20	4.93	12.3496	5	剑	21	27	0.777778		刀	6
1510	credit	14.6818	1	22	12	5.95	1	20	2.71	56.9887	6	信用	26	31	0.83871		信誉	4	学分	2	表扬	1	贷款	1	归功于	1	相信	1
1511	trader	15	1	22	8	5	1	20	3.89	3.74802	6	商人	25	26	0.961538		交易者	6	交易商	1	旅行家	1	贸易商人	1	生意人	1
1512	suspect	15.4091	1	22	12	5.6	1	20	2.59	36.5431	7	怀疑	27	29	0.931034		嫌疑犯	5	可疑的	4	犯罪嫌疑	2	嫌疑人	1	嫌疑	1	监察	1	猜测	1
1513	hero	12.2273	1	22	9	6.65	1	20	3.07	33.6082	4	英雄	24	26	0.923077		男主	1	男主人公	1
1514	popularity	14.3636	1	22	9	6.1	1	20	2.37	6.9606	10	流行	20	29	0.689655		名气	5	普及	2	人气	2	欢迎	1	流行性	1	人口数量	1	人数	1	受欢迎	1	受欢迎的样子	1	受欢迎度	1
1515	mother	10.2273	1	22	3	7	1	20	4.6	194.317	6	母亲	25	25	1		妈妈	8
1516	interest	11.9091	1	22	8	6.8	1	20	1.8	111.712	8	兴趣	24	33	0.727273		利益	5	利息	4	感兴趣	3	有趣	1
1517	watch	11.0455	1	22	7	6.9	1	20	4.61	200.643	5	看	14	40	0.35		手表	14	观看	6	观察	2	表	2	警戒	1	注视	1
1518	history	11.8182	1	22	7	6.7	1	20	2.96	176.509	7	历史	23	24	0.958333		历史	1
1519	signature	14.7273	1	22	12	5.65	1	20	4.43	11.9431	9	签名	21	28	0.75		签字	2	历史	1	手势	1	署名	1	信号	1	姿势	1
1520	connection	13.9091	1	22	11	6	1	20	3	32.4531	10	连接	31	31	1		联系	8	关系	3	关联	2	联接	1
1521	trip	12.0909	1	22	5	6.45	1	20	3.71	56.3541	4	旅行	25	25	1		旅途	3	旅游	2	旅	1	远足	1
1522	patience	13.9091	1	22	11	6	1	20	1.66	11.3482	8	耐心	22	30	0.733333		耐性	3	病人	2	忍耐	1	忍耐性	1	仔细	1
1523	path	12.7727	1	22	4	6.55	1	20	4.41	30.2469	4	小路	6	27	0.222222		路径	5	道路	5	小道	3	道路	3	路	2	通道	1	途径	1	小径	1
1524	cloth	12.0909	1	22	11	6.55	1	20	4.9	10.1434	5	布	10	27	0.37037		衣服	8	布料	4	布	3	衣物	2
1525	drill	14.7619	0.9545	20.999	12	5	1	20	4.4	9.08249	5	训练	9	27	0.333333		钻头	6	钻孔	6	钻	3	钻子	2	烤	1
1526	misunderstanding	14.2273	1	22	11	6.75	1	20	1.97	3.7728	16	误解	19	25	0.76		误会	4	不理解	1	搞错	1
1527	bone	13.2273	1	22	11	6.45	1	20	4.9	32.6117	4	骨头	19	24	0.791667		骨	5
1528	invitation	13.8182	1	22	8	6.3	1	20	3.65	7.23823	10	邀请	21	26	0.807692		邀请函	3	请帖	1	招待	1
1529	multiple	15.0476	0.9545	20.999	12	5.3	1	20	3.26	13.128	8	多样的	8	31	0.258065		倍数	4	乘	3	多重的	2	多个	2	乘以	1	多	1	多倍	1	多功能的	1	多样	1	多重	1	繁多的	1	繁殖	1	复合	1	复杂的	1	重复	1	总和	1
1530	sex	13.6818	1	22	12	6.65	1	20	4.1	62.3281	3	性	30	30	1		性别	13	性行为	1
1531	size	12.3636	1	22	7	6.8	1	20	3.13	121.573	4	尺寸	27	27	1		大小	7	型号	3	尺码	1
1532	airport	12.5	1	22	9	6.55	1	20	4.87	34.9071	7	机场	24	24	1		飞机场	8	飞机	1
1533	queen	12.4545	1	22	9	6.5	1	20	4.45	121.27	5	女王	26	26	1		皇后	7	王后	2
1534	explanation	14.1818	1	22	11	6	1	20	1.87	11.3977	11	解释	22	26	0.846154		说明	4
1535	baggage	14	1	22	11	5.95	1	20	4.43	3.05394	7	行李	22	25	0.88		背包	2	包裹	1
1536	rectangle	14.9524	0.9545	20.999	12	5	1	20	4.76	2.38465	9	矩形	22	25	0.88		长方形	9	三角形	3	四边形	1	正方形	1
1537	temperature	13.5455	1	22	8	6.2	1	20	3.71	29.9544	11	温度	22	26	0.846154		脾气	2	气温	1	体温	1
1538	vocabulary	13.6818	1	22	10	6.35	1	20	3.03	2.68211	10	词汇	20	25	0.8		词汇表	2	词汇量	2	单词	1
1539	ease	13.8182	1	22	11	6.1	1	20	2.32	17.0693	4	减轻	8	32	0.25		轻松	6	缓解	5	安逸	4	放松	2	安慰	1	简单	1	简单的	1	容易的	1	舒适	1	随和	1	自由	1
1540	decoration	14.381	0.9545	20.999	12	5.7	1	20	3.53	13.5295	10	装饰	19	25	0.76		装饰品	3	装饰物	2	装潢	1
1541	desire	14.2727	1	22	12	6.5	1	20	1.7	17.5403	6	欲望	21	28	0.75		渴望	9	要求	3	安逸	1	渴望得到	1	心愿	1	愿望	1
1542	cold	11.4545	1	22	4	6.9	1	20	3.85	128.102	4	冷	25	29	0.862069		寒冷的	7	寒冷	7	感冒	4	冷的	2
1543	renaissance	17.0625	0.7273	16.0006	12	3.05	1	20	2.3	5.89965	11	文艺复兴	14	21	0.666667		再生	3	新生	2	复活	2	复兴	1	文化复兴	1
1544	seal	13.75	0.9091	20.0002	6	4.95	1	20	4.63	19.1863	4	海豹	14	29	0.482759		密封	11	印章	2	盖章	1	海鲜	1
1545	company	13.0909	1	22	6	6.6	1	20	4.11	168.527	7	公司	24	32	0.75		陪伴	2	合作	1	伙伴	1	客人	1	陪同	1	同伴	1	同情	1
1546	lion	10.9091	1	22	7	6.7	1	20	4.96	28.363	4	狮子	24	24	1
1547	shyness	13.3636	1	22	9	5.9	1	20	2	0.495769	7	害羞	19	25	0.76		羞怯	4	天空	1	羞涩	1
1548	desert	13	1	22	8	6.15	1	20	4.86	20.153	6	沙漠	24	34	0.705882		遗弃	3	抛弃	2	废弃	2	丢弃	1	放弃	1	荒漠	1	荒原	1	甜点	1
1549	tin	14.5789	0.8636	18.9992	12	4.65	1	20	4.87	22.2352	3	锡	12	25	0.48		罐头	9	罐	1	锡纸	1	细小的	1	小的	1	一听	1
1550	vest	14.7895	0.8636	18.9992	12	4.1	1	20	4.52	3.4803	4	背心	17	22	0.772727		马甲	3	巢	1	宽大的	1
1551	sailor	14.5455	1	22	10	5.5	1	20	4.86	5.67656	6	水手	24	25	0.96		海员	1
1552	anecdote	16.3125	0.7273	16.0006	12	3.25	1	20	2.64	0.778358	8	轶事	17	18	0.944444		奇闻	3	奇闻轶事	2	逸闻趣事	1	轶闻	1	趣闻轶事	1	趣闻	1	趣事	1	秘史	1
1553	steel	15	1	22	9	5.55	1	20	4.87	26.0328	5	钢铁	23	24	0.958333		钢	5	钢铁制的	1	轮子	1	铁	1
1554	editor	13.8182	1	22	12	6.2	1	20	4.25	24.253	6	编辑	22	25	0.88		编辑者	2	编者	1
1555	turkey	13.1818	1	22	5	5.9	1	20	4.89	22.4336	6	火鸡	19	24	0.791667		乌龟	3	伙计	1	土耳其	1
1556	chief	14.2273	1	22	12	5.9	1	20	4.26	62.2091	5	主要的	9	32	0.28125		首领	8	主厨	3	首席	3	首长	2	厨师	2	领导	1	首席的	1	首要的	1	小偷	1	主席	1
1557	site	13.5	1	22	12	6.15	1	20	4.56	73.2499	4	地点	22	33	0.666667		位置	7	网站	5	场所	3	设置	1	现场	1	站点	1
1558	tape	13.6667	0.9545	20.999	7	5.45	1	20	4.9	21.908	4	磁带	15	27	0.555556		胶带	7	录音	2	打字	1	带子	1	音像带	1	粘	1	种类	1
1559	nation	12.6818	1	22	10	6.5	1	20	3.62	57.9058	6	国家	32	32	1		民族	13
1560	mind	13	1	22	8	6.65	1	20	2.5	295.017	4	介意	10	34	0.294118		思想	7	精神	3	主意	2	心智	2	头脑	2	想法	2	理智	1	心神	1	在意	1	智力	1	注意	1	专心于	1
1561	chance	12.9091	1	22	9	6.9	1	20	1.64	285.444	6	机会	24	26	0.923077		可能	1	选项	1
1562	coincidence	15.6364	1	22	12	5.9	1	20	1.57	7.13908	11	巧合	19	27	0.703704		偶然	3	重合	2	符合	1	事件	1		1
1563	scholar	14.6364	1	22	12	6	1	20	3.5	2.09215	7	学者	23	30	0.766667		奖学金获	3	奖学金	2	单身汉	1	学术	1
1564	brick	13.85	0.9091	20.0002	10	5.2	1	20	4.83	14.9821	5	砖	22	22	1		砖块	12
1565	climate	13.8182	1	22	11	6.35	1	20	3.5	29.1611	7	气候	23	24	0.958333		爬山	1
1566	coffee	11.7727	1	22	8	6.85	1	20	4.81	44.9167	6	咖啡	24	24	1
1567	vacation	13.2273	1	22	5	6.6	1	20	3.14	2.26071	8	假期	22	25	0.88		度假	3
1568	sleep	11.1818	1	22	7	6.9	1	20	4.44	87.8255	5	睡觉	23	24	0.958333		睡眠	1
1569	elevator	14.4091	1	22	10	6	1	20	4.79	1.82443	8	电梯	24	25	0.96		升降	1
1570	sneaker	15	0.8182	18.0004	11	4.15	1	20	4.69	0.109069	7	运动鞋	11	20	0.55		橡皮底帆	2	运动员	1	帆布鞋	1	零食	1	轮滑鞋	1	跑鞋	1	偷偷摸摸的人	1	网鞋	1
1571	fact	11.9545	1	22	8	6.8	1	20	2.72	283.53	4	事实	23	26	0.884615		实际	1	实情	1	真相	1
1572	weep	14.6364	1	22	11	5.65	1	20	4.54	2.49372	4	哭泣	23	26	0.884615		流泪	5	扫	2	擦	1	啜泣	1	哭	1	泣	1
1573	last	12.3182	1	22	6	6.9	1	20	3.04	941.183	4	最后	22	38	0.578947		最后的	10	持续	7	上一个	4	持续的	1	去年	1	剩下的	1	最新	1	最新的	1
1574	pollution	13.6818	1	22	8	6.5	1	20	3.75	5.66168	9	污染	24	26	0.923077		污染物	2
1575	spy	14.6364	1	22	11	6.35	1	20	4.14	14.0055	3	间谍	10	28	0.357143		监视	6	侦查	5	暗中观察	1	暗中监视	1	间谍行为	1	窥视	1	窥探	1	侦察	1	侦探	1
1576	account	14.0909	1	22	11	5.95	1	20	3.08	46.8155	7	账户	9	35	0.257143		解释	7	账目	5	帐户	2	理由	2	报账	1	导致	1	计数	1	计算	1	数额	1	数量	1	统计	1	原因	1	账号	1	总数	1
1577	makeup	15	1	22	12	6.1	1	20	4.45	1.52697	6	化妆	23	29	0.793103		化妆品	8	组成	3	补充	1	掩饰	1	妆	1	组合	1
1578	leaf	12.7727	1	22	5	6.45	1	20	5	19.3053	4	叶子	24	24	1		叶	5	树叶	4
1579	mercy	14.7727	1	22	10	6	1	20	1.57	10.545	5	仁慈	29	29	1		怜悯	11	宽容	3	同情	2	饶恕	1
1580	leg	11.1364	1	22	3	6.75	1	20	4.83	75.1338	3	腿	22	24	0.916667		大腿	2
1581	pub	14.1	0.9091	20.0002	10	4.95	1	20	4.71	50.8362	3	酒馆	16	22	0.727273		酒吧	7	客栈	4	小酒馆	2	吧	1	酒店	1
1582	institution	16	1	22	12	4.9	1	20	3.33	11.1498	11	制度	13	30	0.433333		机构	10	建立	2	协会	2	处境	1	机制	1	习俗	1	学院	1
1583	peanut	14.3636	1	22	11	5.95	1	20	4.89	4.40739	6	花生	24	24	1
1584	determination	14.9524	0.9545	20.999	11	5.95	1	20	1.7	13.8022	13	决心	21	26	0.807692		决定	4	果断	3	坚决	1	判定	1
1585	packet	13.0476	0.9545	20.999	12	5.9	1	20	4.46	7.84307	6	小包	5	25	0.2		打包	4	包	4	包装	3	小包裹	2	数据包	2	口袋	2	包裹	2	袋	1
1586	dignity	15.1905	0.9545	20.999	12	5.4	1	20	2.03	8.03642	7	尊严	21	26	0.807692		高贵	1	贵族品格	1	庄重	1	自尊	1	尊贵	1
1587	journey	13.5	1	22	10	6.45	1	20	2.57	81.5441	7	旅行	25	25	1		旅程	5	旅途	3	行程	1
1588	mum	10.4545	1	22	3	6.9	1	20	4.11	288.032	3	妈妈	18	24	0.75		母亲	3	沉默	2	沉默的	1
1589	thunder	13.6364	1	22	10	6.1	1	20	4.34	8.58177	7	雷	9	26	0.346154		雷声	6	打雷	4	雷电	3	轰隆声	2	雷鸣	1	闪电	1
1590	constitution	15.5	1	22	12	4.8	1	20	3.23	8.75528	12	宪法	19	30	0.633333		组成	3	章程	3	体制	3	建立	2	规章制度	1
1591	kilogram	13.0909	1	22	8	6.35	1	20	4.14	1.11548	8	千克	14	24	0.583333		公斤	7	千米	3
1592	truck	13.1364	1	22	9	6.05	1	20	4.84	16.4298	5	卡车	23	25	0.92		货车	2
1593	mouth	11	1	22	3	6.85	1	20	4.74	60.2508	5	嘴	23	25	0.92		嘴巴	8	口	4	月	1	月份	1	嘴唇	1
1594	music	10.7727	1	22	5	6.95	1	20	4.31	222.516	5	音乐	24	24	1
1595	altitude	15.0909	1	22	10	5.65	1	20	2.96	4.20908	8	海拔	8	25	0.32		高度	7	态度	6	海拔高度	3	水平高度	1
1596	fall	12.0909	1	22	4	6.75	1	20	4.04	102.044	4	落下	11	38	0.289474		秋天	10	下落	3	瀑布	3	掉落	3	摔倒	2	倒下	2	秋季	1	脱落	1	坠落	1	坠落嘴	1
1597	painter	12.1364	1	22	12	6.8	1	20	4.52	10.778	7	画家	22	25	0.88		颜料	1	油漆工	1	油漆匠	1
1598	importance	13.0455	1	22	8	6.55	1	20	1.75	20.9611	10	重要性	19	24	0.791667		重要	5
1599	date	12.5	1	22	8	6.65	1	20	3.9	86.6158	4	日期	24	33	0.727273		约会	8	枣子	1
1600	butter	13.3182	1	22	8	5.7	1	20	4.9	47.9607	6	黄油	23	25	0.92		奶油	1	牛油	1
1601	mix	13.5	1	22	8	6.4	1	20	3.82	50.5387	3	混合	24	25	0.96		混合	1
1602	achievement	14.1818	1	22	8	6.4	1	20	2.37	18.0658	11	成就	24	29	0.827586		完成	2	成绩	1	达到	1	功绩	1
1603	ride	12.2727	1	22	7	6.6	1	20	3.75	59.7352	4	骑	23	26	0.884615		骑车	6	骑马	3	骑行	2	乘车	1	驾驭	1	骑乘	1
1604	cigar	14.4545	1	22	12	5.55	1	20	4.93	3.90666	5	雪茄	19	24	0.791667		雪茄烟	2	香烟	1	烟	1	重要性	1
1605	bank	12.1818	1	22	6	6.8	1	20	4.78	190.405	4	银行	24	29	0.827586		河岸	3	岸	1	乐队	1
1606	factory	12.8182	1	22	6	6.65	1	20	4.76	38.6353	7	工厂	22	26	0.846154		厂	1	代理商	1	公司	1	制造厂	1
1607	bonus	15.8571	0.9545	20.999	12	5.1	1	20	3.04	46.2751	5	奖金	23	30	0.766667		津贴	3	红利	3	奖励	2	福利	2	得分	1	额外	1	额外津贴	1	反弹	1	好	1	加分	1
1608	exercise	12.6364	1	22	5	6.55	1	20	3.87	28.1052	8	锻炼	29	33	0.878788		练习	8	运动	4	联系	2	行使	1	练习题	1	体育运动	1	训练	1
1609	childhood	12.6364	1	22	8	6.7	1	20	2.53	20.2274	9	童年	18	24	0.75		儿童时代	2	童年时期	2	小时候	1	幼年	1
1610	member	12.8636	1	22	8	6.25	1	20	3.07	81.2863	6	成员	21	25	0.84		会员	2	人员	1	数量	1
1611	geography	13.5909	1	22	7	5.95	1	20	3.11	19.097	9	地理	23	26	0.884615		地理学	2	地形	1
1612	scissors	13.3158	0.8636	18.9992	9	5.1	1	20	4.85	8.21985	8	剪刀	21	21	1
1613	warmth	13.2273	1	22	9	6.35	1	20	3.39	7.50595	6	温暖	22	26	0.846154		热情	2	温度	2
1614	heading	14.2273	1	22	12	5.4	1	20	3.1	60.1318	7	标题	20	27	0.740741		朝向	1	航向	1	前面的	1	头	1	头部	1	像某处进发	1	信头	1
1615	support	13.9091	1	22	11	6.7	1	20	2.83	192.939	7	支持	24	27	0.888889		支撑	2	提供	1
1616	capsule	15.7647	0.7727	16.9994	12	3.8	1	20	4.52	2.38961	7	胶囊	18	24	0.75		太空舱	3	容器	1	太空仓	1	小容器	1
1617	computer	11.4091	1	22	4	6.75	1	20	4.93	43.7169	8	电脑	25	25	1		计算机	8
1618	necklace	13.0909	1	22	12	6.05	1	20	4.96	6.33593	8	项链	24	24	1
1619	pleasure	12.8636	1	22	9	6.05	1	20	2.04	45.9628	8	快乐	26	31	0.83871		愉悦	5	愉快	4	高兴	3	开心	2	高兴的	1	乐趣	1	荣幸	1	使人高兴的事	1	压力	1	娱乐	1
1620	performer	13.4545	1	22	8	6	1	20	4.04	7.24319	9	表演者	19	27	0.703704		演员	2	表演	1	表演家	1	操作者	1	演出者	1	演奏者	1	执行者	1
1621	identification	15.4091	1	22	12	5.6	1	20	3.4	3.50509	14	鉴定	9	34	0.264706		识别	7	身份证明	3	身份	3	认同	2	鉴别	2	定义	2	个人信息	1	可辨认的	1	可识别的	1	身份确认	1	身份证	1	证件	1
1622	dust	13.9091	1	22	10	6.15	1	20	4.4	24.2679	4	灰尘	24	25	0.96		尘土	1
1623	miss	11.6364	1	22	6	6.3	1	20	2.54	163.842	4	错失	22	44	0.5		想念	13	小姐	3	思念	2	丢失	2	躲避	1	闪避	1	思恋	1	未婚小姐	1
1624	potential	15.3	0.9091	20.0002	12	5.55	1	20	1.91	76.3485	9	潜在的	28	28	1		潜能	5	潜力	4	可能性	3	潜在	2	潜力的	1	潜能的	1	有潜力的	1
1625	accuracy	15.8182	1	22	12	5.5	1	20	1.85	4.32807	8	精确度	25	26	0.961538		准确性	7	精确	4	精确性	3	精准	2	正确度	1	准确	1
1626	sunlight	12.9545	1	22	11	6.3	1	20	4.45	6.51441	8	阳光	24	24	1		日光	7	太阳光	1
1627	popcorn	13.7	0.9091	20.0002	8	5.85	1	20	5	4.73955	7	爆米花	21	22	0.954545		玉米	1
1628	flour	13.7143	0.9545	20.999	12	5.1	1	20	4.97	24.6695	5	面粉	21	23	0.913043		地	1	楼层	1
1629	bandage	14.9	0.9091	20.0002	8	5.3	1	20	4.85	1.66083	7	绷带	20	22	0.909091		绑带	1	创口贴	1
1630	nerve	15.05	0.9091	20.0002	12	5.35	1	20	3.89	17.6494	5	神经	19	23	0.826087		紧张	2	勇气	2
1631	dish	13.1364	1	22	7	5.9	1	20	4.9	86.5117	4	盘	7	31	0.225806		盘子	5	碟	4	餐具	3	菜	3	碟子	2	菜肴	1	佳肴	1	小碟子	1	小食	1	一盘食物	1	鱼	1	鱼肉	1
1632	masterpiece	15.4091	1	22	12	5.5	1	20	3.11	5.05189	11	杰作	19	24	0.791667		著作	4	大师作品	1
1633	hobby	12.7727	1	22	6	6.4	1	20	2.93	7.42167	5	爱好	21	26	0.807692		习惯	2	业余爱好	2	嗜好	1
1634	disbelief	14.7273	1	22	9	5.55	1	20	1.89	2.05248	9	怀疑	25	25	1		不相信	8	不信任	4	不信	3
1635	mile	12.7273	1	22	8	6.55	1	20	3.63	41.4513	4	英里	17	24	0.708333		米	5	里	2
1636	classroom	11.0909	1	22	3	6.8	1	20	4.76	7.76375	9	教室	21	24	0.875		教师	2	课堂	1
1637	sand	11.5909	1	22	8	6.3	1	20	5	32.22	4	沙子	27	27	1		沙	8	沙滩	3	沙地	3
1638	peace	13	1	22	8	6.55	1	20	1.62	55.3229	5	和平	23	30	0.766667		平静	4	安静	1	安宁	1	平和	1
1639	field	13.2727	1	22	9	6.4	1	20	4.26	82.8629	5	领域	16	34	0.470588		田野	11	田地	3	场地	1	牧场	1	田	1	战场	1
1640	opening	13.2727	1	22	12	6.2	1	20	3.79	61.2027	7	开放	10	31	0.322581		开始	10	机会	2	开幕	2	开盘	2	打开	1	开放的	1	开口	1	开幕式	1	开张	1
1641	swing	14.3182	1	22	8	5.5	1	20	4.54	28.5662	5	摇摆	8	29	0.275862		摆动	7	秋千	5	摇晃	3	旋转	2	翅膀	1	荡	1	使旋转	1	摇摆不定的	1
1642	reality	13.8636	1	22	10	6.6	1	20	1.72	49.8298	7	现实	20	28	0.714286		真实	4	事实	2	实际	1	真实性	1
1643	passage	13.3636	1	22	8	6.35	1	20	3.8	8.66109	7	文章	11	29	0.37931		通道	7	一段	3	通路	2	乘客	1	段落	1	顾客	1	过道	1	行程	1	走廊	1
1644	practice	13.1364	1	22	7	6.55	1	20	2.52	41.3323	8	练习	16	27	0.592593		实践	9	联系	1	实习	1	训练	1
1645	resolution	15.1429	0.9545	20.999	8	5.3	1	20	2.37	12.1662	10	解决	8	27	0.296296		分辨率	7	决心	4	解决办法	2	改革	1	革命	1	解决方案	1	解决方法	1	解析度	1	决定	1
1646	shoulder	12.6364	1	22	9	6.3	1	20	4.93	28.948	8	肩膀	21	25	0.84		肩	3	承担	1
1647	ecology	15	0.9545	20.999	12	5.3	1	20	2.64	1.19976	7	生态学	24	24	1		生态	9
1648	alphabet	14.5714	0.9545	20.999	12	4.8	1	20	4.31	4.1248	8	字母表	18	24	0.75		字母	5	单词表	1
1649	mineral	14.6667	0.9545	20.999	11	4.85	1	20	4.41	3.46047	7	矿物	23	25	0.92		矿物质	4	矿物的	2	矿	2	矿产	1	矿泉水	1	元素矿物	1
1650	remark	15.0476	0.9545	20.999	12	5.35	1	20	3.25	2.79614	6	评论	17	30	0.566667		标记	4	注意	3	言论	2	言辞	2	评价	2	备注	1	意见	1
1651	principle	15.3182	1	22	10	5.8	1	20	1.7	19.4094	9	原则	25	27	0.925926		原理	10	校长	2	准则	1
1652	blackboard	12.2273	1	22	4	6.4	1	20	4.72	0.743654	10	黑板	24	24	1
1653	welfare	15.1364	1	22	11	5.5	1	20	2.57	30.941	7	福利	23	28	0.821429		幸福	2	安宁	1	福利的	1	福利金	1
1654	dad	10.8182	1	22	3	7	1	20	4.29	259.342	3	爸爸	19	24	0.791667		父亲	4	爸	1
1655	blue	10.8636	1	22	3	6.95	1	20	3.76	145.077	4	蓝色	27	32	0.84375		蓝色的	5	忧郁	3	忧郁的	2
1656	challenge	13.5455	1	22	8	6.75	1	20	2.11	155.458	9	挑战	24	25	0.96		怀疑	1
1657	glue	13.5238	0.9545	20.999	8	5.7	1	20	4.65	14.0005	4	胶水	25	25	1		胶	5	粘合	4
1658	insurance	15.7273	1	22	10	5.75	1	20	2.86	38.4271	9	保险	24	27	0.888889		保险	1	保险业	1	确保	1
1659	prize	13.2273	1	22	8	6.45	1	20	4.45	64.2566	5	奖品	22	24	0.916667		奖	6	奖励	4	价格	2	奖金	1	奖赏	1
1660	football	11.4091	1	22	4	6.85	1	20	4.73	131.79	8	足球	22	25	0.88		橄榄	1	美式足球	1	英式足球	1
1661	motto	14.35	0.9091	20.0002	10	4.85	1	20	2.48	4.32807	5	座右铭	17	22	0.772727
1662	danger	13	1	22	11	6.75	1	20	2.68	56.369	6	危险	24	24	1
1663	governor	14.381	0.9545	20.999	11	5.7	1	20	4.07	13.9609	8	统治者	8	24	0.333333		管理者	8	政府	2	政府工作人员	1	政府官员	1	政府人员	1	州长	1	主管	1	主管人员	1
1664	activity	12.7273	1	22	7	6.45	1	20	2.72	26.836	8	活动	24	25	0.96		运动	1
1665	disguise	16.6667	0.8182	18.0004	12	4.25	1	20	3.97	6.49458	8	伪装	23	23	1		掩饰	4	假装	2	隐瞒	2	假扮	1
1666	penguin	14.1905	0.9545	20.999	11	4.95	1	20	5	7.58527	7	企鹅	20	23	0.869565		鸽子	2	海豚	1
1667	rock	13.4091	1	22	8	6.4	1	20	4.91	103.378	4	岩石	22	36	0.611111		摇滚	7	摇滚乐	5	石头	5	巨石	1	摇滚的	1	摇晃	1
1668	report	13.2727	1	22	8	6.65	1	20	3.92	122.589	6	报告	25	25	1		报道	10	汇报	1
1669	approach	14.9545	1	22	11	5.75	1	20	2.74	51.1138	8	方法	12	37	0.324324		接近	10	靠近	7	途径	5	路径	1	方式	1	达到	1
1670	bacon	14.4286	0.9545	20.999	11	5.4	1	20	4.9	22.1014	5	培根	9	26	0.346154		熏肉	8	咸肉	4	腌肉	2	烤	1	腊肉	1	烧烤	1
1671	radium	16.1111	0.8182	18.0004	12	4.1	1	20	4.17	0.505685	6	镭	17	19	0.894737		半径	1	镭元素	1
1672	east	11.8636	1	22	6	6.7	1	20	3.04	155.791	4	东方	28	31	0.903226		东	8	东方的	4	东边的	3	东边	1	东面	1	西方	1	西方的	1	向西	1
1673	emperor	14.8095	0.9545	20.999	8	5.35	1	20	4.35	9.54356	7	皇帝	25	25	1		国王	3	帝王	4	君主	1
1674	hurricane	15.6818	1	22	12	5.4	1	20	4.59	6.35576	9	飓风	23	26	0.884615		暴风	3
1675	track	14.0455	1	22	10	5.8	1	20	4.31	79.9874	5	轨道	9	31	0.290323		轨迹	5	追踪	4	足迹	3	跟踪	3	后备箱	1	路径	1	跑道	1	陷阱	1	小道	1	小路	1	踪迹	1
1676	film	12.2727	1	22	8	6.75	1	20	4.71	183.415	4	电影	23	25	0.92		胶片	1	影片	1
1677	refrigerator	14.2381	0.9545	20.999	12	5.5	1	20	5	1.04607	12	冰箱	21	25	0.84		冷藏	1	冷藏库	1	冷冻	1	注册	1
1678	photo	11.6364	1	22	7	6.85	1	20	4.93	26.4096	5	照片	23	25	0.92		图片	1	相片	1
1679	cup	11.3182	1	22	5	6.9	1	20	5	123.888	3	杯子	19	25	0.76		茶杯	3	杯	2	被子	1
1680	meet	11.3182	1	22	5	6.9	1	20	3	254.161	4	遇见	26	31	0.83871		见面	8	满足	4	遇到	2	会面	1	会议	1	见	1	见到	1	相遇	1
1681	meter	12.2857	0.9545	20.999	6	6.45	1	20	4.7	4.3479	5	米	21	23	0.913043		事情	1	仪表	1
1682	grasp	14.7273	1	22	12	6	1	20	3.63	5.91948	5	抓住	23	30	0.766667		理解	3	掌握	3	抓紧	3	把握	1	领会	1	握住	1	抓	1	抓握	1
1683	operator	14.8182	1	22	10	5.7	1	20	4.21	6.29627	8	操作员	21	25	0.84		操作者	7	操作人员	2	操作	1	歌剧	1	接线员	1	经营者	1	执行者	1
1684	architect	15.2727	1	22	12	5.35	1	20	3.74	11.8439	9	建筑师	21	26	0.807692		建筑	2	建造师	1	建筑风格	1	建筑学	1
1685	light	12.6364	1	22	4	6.7	1	20	4.21	189.384	5	光	31	35	0.885714		光线	5	轻的	3	灯	3	打火机	1	点亮	1	轻	1	照亮	1	照明	1
1686	appearance	14.4091	1	22	10	6.1	1	20	2.57	20.8868	10	外貌	9	28	0.321429		出现	8	外表	5	外观	4	面貌	2
1687	weekend	11.6364	1	22	4	6.75	1	20	3.83	93.9731	7	周末	22	24	0.916667		弱点	1	周日	1
1688	bravery	14	0.9545	20.999	12	5.85	1	20	1.96	6.82178	7	勇气	24	25	0.96		勇敢	11	胆	1	勇敢的行为	1
1689	method	14.2727	1	22	9	6.4	1	20	2.41	13.2817	6	方法	23	25	0.92		理论	1	模式	1
1690	youth	13.8636	1	22	10	6.4	1	20	3.28	33.0976	5	年轻	22	25	0.88		青年	8	青春	3	年轻的	1	青年人	1
1691	glasses	12.1818	1	22	4	6.55	1	20	4.9	23.5242	7	眼镜	21	30	0.7		玻璃	6	玻璃杯	2	杯子	1
1692	winner	12.2727	1	22	8	6.6	1	20	3.21	77.0822	6	胜利者	28	29	0.965517		赢家	8	获胜者	2	冬天	1	冠军	1	获胜者	1	胜利的人	1	赢者	1	优胜者	1
1693	roll	14.0952	0.9545	20.999	5	5.55	1	20	4.16	72.0749	4	滚动	19	28	0.678571		卷	8	滚	5	摇下来	1
1694	darkness	12.6818	1	22	12	6.45	1	20	3.85	13.8815	8	黑暗	24	24	1
1695	migration	15.1429	0.9545	20.999	12	5.05	1	20	3.55	6.33593	9	迁移	28	28	1		移民	13	迁徙	2
1696	principal	15.3333	0.9545	20.999	6	5.55	1	20	3.46	8.50244	9	主要的	11	29	0.37931		校长	9	原则	3	准则	2	目标	1	首要的	1	首长	1	主要	1
1697	powder	15.2353	0.7727	16.9994	12	4.2	1	20	4.76	14.7343	6	粉末	19	22	0.863636		粉	5	粉尘	1	火药	2	奶粉	1
1698	math	11.5909	1	22	5	6.85	1	20	3.15	1.52697	4	数学	24	24	1
1699	stomach	12.8182	1	22	8	6.2	1	20	4.89	18.9681	7	胃	23	28	0.821429		肚子	3	腹部	2
1700	fear	13.0455	1	22	8	6.65	1	20	2.57	68.907	4	害怕	17	26	0.653846		恐惧	9
1701	file	14.0455	1	22	12	6.6	1	20	4.41	11.8687	4	文件	23	27	0.851852		档案	2	开除	1	文案	1
1702	address	12.8182	1	22	9	6.4	1	20	3.89	48.6151	7	地址	23	35	0.657143		演讲	3	演说	3	称呼	2	称谓	1	解决	1	解决	1	忙于	1
1703	pear	12.1429	0.9545	20.999	3	6.15	1	20	4.93	6.69288	4	梨	24	25	0.96		梨子	6	梨树	2	珍珠	1
1704	hat	11.4091	1	22	4	6.85	1	20	4.88	57.296	3	帽子	24	24	1
1705	inn	14	0.7273	16.0006	12	4.15	1	20	4.64	4.30823	3	客栈	18	19	0.947368		旅馆	5	小旅馆	2	小酒馆	2	旅店	2	酒店	1	墨水	1
1706	nutrition	15.4286	0.9545	20.999	11	5.75	1	20	2.82	2.42431	9	营养	22	24	0.916667		养料	1	营养品	1
1707	instant	14.8095	0.9545	20.999	12	5.8	1	20	2.7	11.3234	7	瞬间	11	25	0.44		立即的	6	立刻	3	立即	2	即时的	3	紧急的	1	立刻的	1
1708	rate	14.0909	1	22	11	6.1	1	20	2.5	70.1464	4	比率	9	28	0.321429		率	7	速度	6	利率	2	比赛	1	等级	1	评价	1	速率	1
1709	shape	13.3182	1	22	8	6.6	1	20	3.14	79.328	5	形状	24	29	0.827586		模型	2	塑形	1	塑造	1	形体	1
1710	clerk	14.7727	1	22	9	5.95	1	20	4.28	3.3861	5	职员	18	25	0.72		店员	6	书记	1
1711	ox	14.4545	1	22	12	5.65	1	20	4.86	2.45902	2	公牛	17	24	0.708333		牛	7
1712	stream	14.4091	1	22	6	5.4	1	20	4.5	13.5593	6	溪流	21	26	0.807692		流动	5	小溪	5	河流	1	流	1	水流	1	溪	1
1713	bar	13.7273	1	22	10	6.05	1	20	4.67	55.6055	3	酒吧	21	29	0.724138		棒	5	吧	1	泵	1	条	1	柱子	1
1714	navigation	15.8	0.9091	20.0002	12	4.6	1	20	2.35	2.61766	10	航海	21	23	0.913043		航行	7	导航	4	消极的	1	协商	1
1715	wax	14.7647	0.7727	16.9994	12	4.9	1	20	4.97	7.44645	3	蜡	15	21	0.714286		蜡烛	3	蜡制的	1	蜡状物	1	税	1
1716	tutor	15.1818	1	22	12	5.95	1	20	4.28	2.74656	5	导师	26	26	1		辅导	2	家教	3	家庭教师	3	辅导老师	1	教师	1	私教	1
1717	sickness	13.2727	1	22	11	6.2	1	20	3.45	4.8982	8	疾病	20	27	0.740741		生病	5	恶心	4	病	1	病态	1	感冒	1	难受	1	虚弱	1
1718	upset	14.5	1	22	8	6.8	1	20	2.41	49.3489	5	沮丧	6	26	0.230769		沮丧的	5	心烦	3	心烦的	2	不安的	2	不安	1	打乱	1	低落的	1	烦乱	1	焦虑的	1	难过	1	失落	1	坐立不安的	1
1719	wedding	14.0455	1	22	12	6.35	1	20	3.92	88.0833	7	婚礼	24	24	1
1720	comfort	14.2273	1	22	12	6.7	1	20	2.89	20.4604	7	舒适	12	34	0.352941		安慰	18	安抚	1	安逸	1	使之舒适	1	舒服	1
1721	luggage	14.3636	1	22	12	6	1	20	4.83	4.10497	7	行李	23	25	0.92		皮箱	1	语言	1
1722	scene	14.5909	1	22	8	6.15	1	20	3.93	71.4949	5	场景	27	28	0.964286		场面	6	风景	3	景色	2	景象	1	情景	1	情境	1	现场	1
1723	specialist	14.7273	1	22	11	5.7	1	20	3	25.4577	10	专家	24	28	0.857143		专业的	2	专家的	1	专门的	1
1724	reward	14.9545	1	22	10	6.3	1	20	3.41	13.4948	6	奖励	11	29	0.37931		回报	6	报答	5	报酬	3	酬劳	1	酬谢	1	嘉奖	1	奖赏	1
1725	shot	14.4091	1	22	12	5.85	1	20	4.44	157.194	4	射击	23	29	0.793103		发射	6	炮弹	2	拍照	1	枪击	1	射手	1	射中	1	投篮	1
1726	firm	14.2727	1	22	12	6.4	1	20	3.54	34.803	4	公司	13	31	0.419355		坚定的	8	坚固的	3	巩固	2	坚定地	1	坚固	1	坚实	1	牢固的	1	稳固的	1
1727	bean	13.4545	1	22	9	5.7	1	20	5	11.4126	4	豆子	24	24	1		豆	10	豌豆	2	豆芽	1
1728	finance	14.8636	1	22	10	5.95	1	20	3.36	25.8643	7	金融	27	27	1		财政	7	经济	2	经济的	1
1729	dragon	13.6364	1	22	7	6.1	1	20	4.39	18.8938	6	龙	23	25	0.92		龙虾	1	凶暴的人	1
1730	underwear	15	1	22	8	5.5	1	20	4.96	5.23037	9	内衣	22	24	0.916667		衬衣	2
1731	stem	15.625	0.7273	16.0006	12	3.65	1	20	4.63	7.24815	4	茎	17	22	0.772727		干	2	根茎	2	茎干	2	词干	1	花草茎	1	花茎	1	源于	1	组织	1
1732	pioneer	15.6842	0.8636	18.9992	9	4.55	1	20	4.04	3.49022	7	先锋	24	25	0.96		开发者	2	开拓者	2	先驱者	2	倡导	1	领袖	1	提倡	1	下毒的人	1	先锋者	1	先驱	1
1733	ghost	14.0476	0.9545	20.999	9	5.9	1	20	3.19	17.1734	5	鬼	28	28	1		幽灵	10	鬼魂	5	鬼怪	1
1734	disagreement	13.9545	1	22	12	6.65	1	20	2.97	3.30182	12	不同意	27	27	1		争论	4	意见不合	2	分歧	2	不一致	2	不赞成	1	不赞同	1	异议	1
1735	waste	13.5909	1	22	8	6.7	1	20	3.24	52.1698	5	浪费	24	28	0.857143		废物	2	废料	1	废弃物	1
1736	glare	14.65	0.9091	20.0002	11	5.4	1	20	3.83	1.18489	5	怒目而视	5	23	0.217391		瞪眼	4	怒视	3	注视	2	刺眼	1	刺眼的	1	瞪视	1	盯着	1	凝视	1	瞥	1	强光	1	耀眼的光	1	一瞥	1
1737	overcoat	13.7619	0.9545	20.999	10	5.85	1	20	4.5	0.495769	8	外套	25	25	1		大衣	10	外衣	1
1738	mask	13.6364	1	22	12	6.3	1	20	4.96	10.897	4	面具	21	29	0.724138		口罩	6	任务	1	掩饰	1
1739	style	12.9545	1	22	9	6.85	1	20	2.67	95.6785	5	风格	20	28	0.714286		类型	2	样式	2	方式	1	设计	1	时尚	1	造型	1
1740	threat	14.0909	1	22	12	6.25	1	20	2.52	44.8126	6	威胁	21	26	0.807692		剧院	2	恐吓	2	对待	1
1741	project	13.6818	1	22	9	5.75	1	20	3.62	87.7859	7	项目	18	30	0.6		计划	5	工程	4	事业	2	设计	2	科目	1	课题	1	投射	1
1742	helmet	15.1053	0.8636	18.9992	12	5.05	1	20	4.92	11.8885	6	头盔	21	22	0.954545		安全	1
1743	stage	13.8182	1	22	10	6.4	1	20	4.64	154.397	5	舞台	16	27	0.592593		阶段	10	状态	1
1744	enemy	14.3636	1	22	9	6.15	1	20	2.83	23.7424	5	敌人	24	25	0.96		敌方	1
1745	injury	14.3636	1	22	12	5.95	1	20	4	36.8803	6	受伤	26	26	1		伤害	5	伤	2	损伤	2	伤口	1	伤亡	1	损害	1
1746	goods	13.4091	1	22	12	6.3	1	20	4.26	24.9372	5	商品	29	29	1		货物	9	物品	2	产品	1
1747	academy	15.1364	1	22	12	5.7	1	20	4.29	16.7173	7	学院	21	28	0.75		学术	7	研究院	2	学会	1	学术会	1	学术协会	1	专科学校	1
1748	route	14.7727	1	22	10	6.05	1	20	3.88	39.9094	5	路线	20	26	0.769231		航线	4	道路	2
1749	tent	14.0526	0.8636	18.9992	7	5.35	1	20	4.96	16.3356	4	帐篷	21	21	1
1750	vice	15.5	0.8182	18.0004	12	4.45	1	20	2.46	9.2461	4	副的	6	23	0.26087		缺点	4	副	4	恶习	3	代替	1	副手	1	副职	1	陋习	1	声音	1	罪恶	1
1751	shortcoming	14.4091	1	22	10	6.35	1	20	2.17	0.0842808	11	缺点	22	27	0.814815		短处	5
1752	length	13.5909	1	22	11	6.55	1	20	4.07	28.2935	6	长度	24	25	0.96		长	1
1753	blood	13.3636	1	22	8	6.65	1	20	4.86	94.6473	5	血液	25	25	1		血	11	流血	2
1754	grammar	13.4091	1	22	9	6.55	1	20	3.19	6.42021	7	语法	24	24	1
1755	store	12.3636	1	22	7	6.8	1	20	4.5	42.7651	5	商店	22	28	0.785714		储存	2	保存	1	存储	1	店	1	贮存	1
1756	end	11.8636	1	22	7	6.95	1	20	3.14	587.814	3	结束	31	32	0.96875		结尾	3	结局	3	终点	2	末尾	2	端	1	结果	1	末端	1	以...结尾	1
1757	bookstore	12.8636	1	22	5	6.45	1	20	4.89	0.158646	9	书店	24	24	1
1758	pen	10.8636	1	22	3	6.9	1	20	4.92	23.668	3	钢笔	19	25	0.76		笔	5	作家	1
1759	term	13.0909	1	22	7	6.4	1	20	2.82	111.102	4	学期	22	27	0.814815		术语	4	期限	1
1760	miner	14.619	0.9545	20.999	10	5.3	1	20	4.3	3.52988	5	矿工	22	23	0.956522		挖矿	1
1761	earthquake	13.6818	1	22	10	6.5	1	20	3.97	12.9098	10	地震	24	24	1
1762	dictation	15.2857	0.9545	20.999	12	5	1	20	2.75	0.237969	9	听写	18	25	0.72		口授	2	口述	2	口令	1	描述	1	命令	1
1763	whisper	15.5909	1	22	11	5.8	1	20	4.34	4.68998	7	耳语	10	32	0.3125		低语	6	小声说	2	窃窃私语	2	低声细语	2	低声说	1	呢喃	1	悄悄话	1	悄声说	1	悄声细语	1	轻语	1	私语	1	细语	1	小声地域	1	小声耳语	1
1764	comprehension	15.1364	1	22	12	6	1	20	1.78	0.431319	13	理解	22	26	0.846154		包含	2	理解力	1	理解能力	1
1765	contrary	15.4545	1	22	11	5.9	1	20	1.56	5.4485	8	相反的	27	27	1		相对	10	对立面	2	对立的	1
1766	science	11.8182	1	22	5	6.5	1	20	2.79	63.5626	7	科学	23	24	0.958333		安静	1
1767	doctor	11.6818	1	22	4	6.8	1	20	4.69	105.053	6	医生	24	30	0.8		博士	6
1768	number	11.8636	1	22	7	6.85	1	20	3.3	363.875	6	数字	24	27	0.888889		数	4	数量	3	数目	2	号码	1
1769	laughter	13.4545	1	22	8	6.4	1	20	4.22	6.95564	8	笑声	24	24	1		笑	5	大笑	2	欢笑声	1
1770	cheat	13.5455	1	22	8	6.6	1	20	2.23	7.43158	5	欺骗	19	27	0.703704		作弊	6	背叛	1	抄袭	1
1771	dentist	13.9545	1	22	8	6.55	1	20	4.93	5.73109	7	牙医	22	24	0.916667		牙科医生	2
1772	role	13.5909	1	22	8	6.65	1	20	2.19	87.8007	4	角色	23	26	0.884615		任务	2	作用	1
1773	safety	13.0455	1	22	9	6.4	1	20	2.37	70.1117	6	安全	24	26	0.923077		安保	1	保安	1
1774	yesterday	11.6364	1	22	6	6.95	1	20	3	106.491	9	昨天	24	24	1
1775	theory	14.0909	1	22	11	6.6	1	20	1.47	27.7581	6	理论	21	26	0.807692		学说	2	道理	1	原理	1	真理	1
1776	cook	11.5909	1	22	4	6.85	1	20	4.32	107.716	4	厨师	13	36	0.361111		烹饪	8	做饭	7	烹调	3	煮饭	2	厨房	1	厨具	1	烹煮	1
1777	sun	10.5909	1	22	6	6.95	1	20	4.83	102.59	3	太阳	24	25	0.96		阳光	1
1778	craftsman	16.6316	0.8636	18.9992	11	4.75	1	20	4	1.79964	9	工匠	23	23	1		手艺人	5	工人	1	工艺人	1	技工	1	匠	1	匠人	1	手工家	1	手工艺者	1
1779	border	14.2727	1	22	11	5.9	1	20	4.29	40.7721	6	边界	22	27	0.814815		边境	9	国界	2	边界线	1	界限	1	宽广的	1	宽阔的	1	顺序	1
1780	scheme	14.7143	0.9545	20.999	12	5.1	1	20	2.41	48.8729	6	计划	16	28	0.571429		方案	6	组合	2	计谋	2	策划	1	计划表	1	计划日程	1	日程	1	时间表	1	体系	1	阴谋	1
1781	beast	14.7727	1	22	12	5.25	1	20	4.63	12.9842	5	野兽	20	24	0.833333		兽	2	打败	1	甲壳虫	1
1782	noise	12.8636	1	22	5	6.6	1	20	3.52	59.6857	5	噪音	25	25	1		噪声	6	吵闹	1	吵闹声	1
1783	network	13.6364	1	22	10	6.45	1	20	3.2	27.3863	7	网络	24	24	1
1784	quarrel	15.3636	1	22	12	5.7	1	20	3.32	0.996496	7	争吵	26	26	1		吵架	6	争论	3	打扰	1
1785	dive	15.0952	0.9545	20.999	12	5.4	1	20	4.03	18.0063	4	潜水	24	24	1		跳水	7	潜入	1
1786	department	14.9545	1	22	12	5.55	1	20	3.3	55.194	10	部门	21	26	0.807692		公寓	2	部	1	科	1	离开	1
1787	diamond	14.5909	1	22	12	6.25	1	20	4.89	24.5158	7	钻石	24	26	0.923077		菱形	1	菱形	1
1788	night	10.9545	1	22	7	6.8	1	20	4.52	447.07	5	夜晚	26	26	1		晚上	10	夜	2	晚	1	晚上的	1
1789	short	11.2727	1	22	3	6.85	1	20	3.61	133.218	5	短的	26	27	0.962963		短	11	变短	1	缺点	1
1790	writer	12	1	22	5	6.7	1	20	4.32	25.7453	6	作者	25	25	1		作家	11	写作者	1
1791	plane	11.6818	1	22	6	6.85	1	20	4.92	38.3428	5	飞机	22	25	0.88		平面	2	星球	1
1792	snow	11.5455	1	22	5	6.85	1	20	4.85	61.5597	4	雪	24	27	0.888889		下雪	3
1793	tank	12.9545	1	22	12	6.2	1	20	4.8	21.908	4	坦克	23	25	0.92		罐	1	油箱	1
1794	ribbon	15.8333	0.8182	18.0004	12	3.55	1	20	4.89	3.79263	6	丝带	7	21	0.333333		缎带	4	带状物	3	带	3	彩带	2	绸缎	1	绶带	1
1795	guidance	14.2273	1	22	10	6.15	1	20	2.46	8.41816	8	指导	24	27	0.888889		引导	5	保卫	1	带领	1	导向	1	花园	1	领导	1	指引	1
1796	course	13.2727	1	22	9	6.3	1	20	3.82	466.167	6	课程	21	28	0.75		过程	3	科目	2	航线	1	偶然	1
1797	clinic	13.9048	0.9545	20.999	12	5.9	1	20	4.24	8.74537	6	诊所	22	24	0.916667		小诊	1	医务室	1
1798	fist	14.7619	0.9545	20.999	11	5.45	1	20	4.93	4.81392	4	拳头	21	23	0.913043		第一	1	拳	1
1799	rapid	14.8636	1	22	10	6.05	1	20	3.07	7.55552	5	迅速的	10	27	0.37037		快速	6	急流	3	快的	2	高速流动	1	激烈的	1	极速的	1	急剧的	1	急速的	1	快	1
1800	college	13.7727	1	22	8	6.7	1	20	4.62	44.8423	7	大学	25	26	0.961538		学院	6	大学学院	1	学会	1
1801	chat	13.9545	1	22	11	6.55	1	20	3.66	39.3294	4	聊天	25	25	1		闲聊	6	聊	1	闲谈	1
1802	pillow	14.3182	1	22	10	5.8	1	20	5	5.33943	6	枕头	23	24	0.958333		柳条	1
1803	alarm	13.5909	1	22	8	6.2	1	20	4.47	18.4178	5	警报	20	29	0.689655		闹钟	8	警告	3	报警	2	警觉	1	警示	1	警醒	1	灵敏的	1
1804	hour	11.5455	1	22	7	6.85	1	20	3.1	148.889	4	小时	24	24	1
1805	life	11.4545	1	22	7	6.8	1	20	2.69	650.419	4	生活	26	26	1		生命	9
1806	grade	12	1	22	8	6.8	1	20	3	15.6266	5	年级	17	30	0.566667		成绩	6	等级	4	分数	1	院子	1	指导	1
1807	personality	14.3182	1	22	11	6.05	1	20	2.08	20.2968	11	个性	24	28	0.857143		人格	4	性格	2	性格特点	1	个人	1	品格	1	人品	1	私人	1	特色	1
1808	shop	12.0455	1	22	5	6.75	1	20	4.31	112.882	4	商店	20	28	0.714286		购物	5	店	2	购买	1
1809	traffic	12.8182	1	22	6	6.5	1	20	4.67	34.3965	7	交通	24	28	0.857143		运输	3	非法交易	1
1810	shoe	11.8182	1	22	4	6.9	1	20	4.97	14.0699	4	鞋子	24	24	1		鞋	14
1811	carpet	14.1667	0.8182	18.0004	10	4.7	1	20	4.96	17.7237	6	地毯	18	22	0.818182		毯子	3	铺地毯	1
1812	hunter	13.5909	1	22	10	6.25	1	20	4.41	15.1656	6	猎人	23	25	0.92		捕猎	1	搜索	1
1813	egg	10.9545	1	22	3	6.95	1	20	4.97	62.5958	3	鸡蛋	25	25	1		蛋	7	卵	2
1814	reply	13.3182	1	22	8	6.5	1	20	2.96	9.45432	5	回复	27	28	0.964286		回答	10	答复	2	回应	2	申请	1
1815	baseball	12	1	22	7	6.45	1	20	4.86	5.51295	8	棒球	22	24	0.916667		棒球	1	篮球	1
1816	meat	11.2727	1	22	7	6.85	1	20	4.9	63.6469	4	肉	24	24	1
1817	find	11.8636	1	22	4	6.95	1	20	2.63	774.441	4	发现	28	31	0.903226		找到	10	寻找	4	找	2	认为	1
1818	believe	12.5455	1	22	8	6.9	1	20	1.55	363.528	7	相信	23	24	0.958333		认为	1
1819	focus	13.5455	1	22	11	6.9	1	20	2.35	60.2657	5	焦点	7	33	0.212121		集中	6	中心	3	聚焦	3	关注	3	专注	2	注意	2	集中注意	2	焦距	1	聚焦于	1	使集中	1	专心致志	1	专注于	1
1820	income	14.2727	1	22	10	6.8	1	20	3.07	43.1319	6	收入	24	24	1
1821	instruction	14.5455	1	22	9	6	1	20	3.37	3.50013	11	指令	9	27	0.333333		指导	5	命令	4	指示	2	简介	2	工业	1	教导	1	介绍	1	说明书	1	用法说明	1
1822	gum	14.1905	0.9545	20.999	12	5.4	1	20	4.89	5.18079	3	口香糖	21	26	0.807692		齿龈	1	胶	2	咀嚼	1	橡胶	1
1823	spoon	13.5909	1	22	4	6.1	1	20	4.96	19.682	5	勺子	19	24	0.791667		汤勺	2	勺	1	匙	1	调羹	1
1824	abuse	14.9091	1	22	12	6.05	1	20	2.71	27.54	5	滥用	20	31	0.645161		虐待	6	辱骂	3	放弃	1	责备	1
1825	demand	14.7273	1	22	12	6.3	1	20	2.2	36.6225	6	需求	27	29	0.931034		要求	10	需要	5	命令	2
1826	example	12.3636	1	22	8	6.7	1	20	3.03	100.101	7	例子	22	28	0.785714		举例	3	榜样	1	例如	1	示例	1
1827	audience	13.9545	1	22	11	6.4	1	20	4.29	72.3476	8	观众	21	28	0.75		听众	6	读者	1
1828	key	11.9545	1	22	4	6.9	1	20	4.89	118.4	3	钥匙	21	36	0.583333		关键	12	关键的	1	关键点	1	键	1
1829	voice	12.4545	1	22	8	6.8	1	20	4.13	77.0177	5	声音	20	26	0.769231		嗓音	4	表达观点	1	语音	1
1830	cap	12.3182	1	22	3	6.1	1	20	4.59	26.2857	3	帽子	19	26	0.730769		队长	2	杯子	1	覆盖	1	盖	1	盖子	1	帽	1
1831	blouse	14.6667	0.8182	18.0004	9	4.6	1	20	4.96	1.19976	6	衬衫	6	21	0.285714		上衣	3	女衬衫	2	短上衣	2	宽松的上衣	1	宽松下垂	1	宽松衣物	1	宽罩衫	1	女上衣	1	女士衬衫	1	女性衬衫	1	女装衬衫	1
1832	self	12.7273	1	22	10	6.65	1	20	3.1	67.1718	4	自己	19	27	0.703704		自我	5	自身	2	自	1
1833	arrival	12.9545	1	22	11	6.3	1	20	3.07	13.8915	7	到达	23	25	0.92		到来	1	抵达	1
1834	manner	14.4091	1	22	9	6.15	1	20	1.62	14.883	6	方式	10	36	0.277778		礼貌	4	习惯	3	礼仪	3	举止	3	方法	3	态度	2	行为	2	风俗	1	规矩	1	行为	1	礼节	1	人品	1	习俗	1
1835	midsummer	15.3333	0.9545	20.999	9	5.1	1	20	3.36	1.87897	9	仲夏	23	23	1		盛夏	9	夏至	3	夏季中旬	1
[truncated: 3 more columns]

## Sheet: 81EnglishWords
Word Number	English Word	L2AoA	percent_L2AoA_ recognition	number_L2AoA_ recognition	L2AoL	L2Fam	percent_L2Fam	num_L2Fam	L2Con	L2Fre/million	L2Len	dom_trans	num_dom_trans	num_all_trans	percent_dom_trans	other_trans	trans2	trans2_count	trans3	trans3_count	trans4	trans4_count	trans5	trans5_count	trans6	trans6_count	trans7	trans7_count	trans8	trans8_count	trans9	trans9_count
1	syllable	14.7	0.454545	10	18	2.2	1	20	3.26	0.768442	8	音节	12	12	1
2	squire	15.7	0.454545	10	18	2.2	1	20	4.16	1.22455	6	乡绅	10	14	0.714286		地主	2	大地主	1	护卫	1	侍卫	1	随侍	1	正方形	1
3	mop	14.4667	0.681818	15	16	3.55	1	20	4.97	2.89529	3	拖把	20	20	1		擦干	2	擦去	1	擦拭	1	抹布	1	拖	1	拖布	1
4	tadpole	14.1429	0.318182	7	16	1.6	1	20	4.86	0.694077	7	蝌蚪	9	9	1
5	bruise	16.5714	0.636364	14	18	2.9	1	20	4.73	1.99299	6	擦伤	15	15	1		挫伤	4	淤青	2	瘀伤	1
6	colonel	15.4444	0.409091	9	18	2.75	1	20	3.89	20.9215	7	上校	8	11	0.727273		陆军上校	2	克隆的	1	少尉	1	殖民地	1
7	embryo	16.4444	0.409091	9	18	2.45	1	20	4.61	1.29396	6	胚胎	11	12	0.916667		孵化	1	萌芽	1	胚	1	胚芽	1	胎	1
8	comet	16	0.454545	10	17	2.55	1	20	4.67	3.70835	5	彗星	12	12	1
9	eel	16.1	0.454545	10	18	2.05	1	20	4.69	3.62407	3	鳗鱼	9	12	0.75		鳄鱼	1	泥鳅	1	鳝鱼	1
10	antelope	15.5714	0.636364	14	16	2.8	1	20	5	1.57159	8	羚羊	16	16	1
11	ferry	15.6	0.681818	15	18	3.8	1	20	4.83	10.4062	5	渡船	19	21	0.904762		渡口	4	摆渡	3	货车	1	轮船	1	轮渡	1
12	ivory	14.6667	0.681818	15	13	3.75	1	20	4.76	11.4225	5	象牙	15	18	0.833333		象牙色	2	乳白色	1
13	cement	15.6	0.681818	15	18	3.3	1	20	4.97	4.39252	6	水泥	16	18	0.888889		巩固	1	加强	1
14	fin	15.7273	0.5	11	15	2.35	1	20	4.76	3.867	3	鳍	10	14	0.714286		鱼鳍	3	鱼翅	3	翼	1
15	hoax	15.8889	0.409091	9	15	2	1	20	2.67	1.641	4	欺骗	4	12	0.333333		恶作剧	4	骗局	3	戏弄	1
16	catastrophe	15.8182	0.5	11	18	3.2	1	20	2.96	4.74451	11	灾难	13	13	1		大灾难	4	浩劫	1	巨灾	1	突然的大灾难	1
17	relic	15.2308	0.590909	13	16	3.15	1	20	4.07	2.47885	5	遗迹	15	16	0.9375		废墟	1	文物	1	遗物	1	遗址	1	义务	1
18	phonetics	16.6	0.454545	10	18	2.4	1	20	2.38	0.0495769	9	语音学	12	12	1		语音	3	语音的	2	发音学	2
19	wreath	14.9333	0.681818	15	16	3.25	1	20	4.93	1.8988	6	花环	15	17	0.882353		花圈	5	花冠	2	财富	1	环绕	1
20	rod	14.9231	0.590909	13	18	2.8	1	20	4.43	13.4948	3	棒	5	17	0.294118		杆	5	惩罚	1	惩罚	1	竿	1	杆子	1	权力	1	束缚	1	枝条	1
21	ointment	16	0.363636	8	18	2.2	1	20	4.5	0.912215	8	药膏	10	10	1		软膏	4	膏药	1
22	haiku	16.3333	0.272727	6	18	2.05	1	20	3.58	0.188392	5	俳句	7	8	0.875		三行	1
23	squid	15.4545	0.5	11	12	2.45	1	20	4.71	6.65818	5	鱿鱼	11	13	0.846154		乌贼	2
24	wharf	16.2	0.454545	10	18	1.9	1	20	4.6	2.04257	5	码头	11	12	0.916667		使靠	1
25	pedal	16.3077	0.590909	13	18	3.25	1	20	4.44	4.30328	5	踏板	15	18	0.833333		脚踏板	2	花瓣	1	脚踏车	1	面板	1	爬行	1	蹬自行车	1
26	abacus	15	0.409091	9	16	2.3	1	20	4.52	0.237969	6	算盘	10	11	0.909091		腹肌	1
27	coffin	15.8	0.681818	15	18	3.25	1	20	4.86	6.64827	6	棺材	14	16	0.875		咖啡因	2
28	crane	16.6	0.681818	15	18	2.85	1	20	4.68	5.46833	5	起重机	14	20	0.7		鹤	6	吊车	5	挖土机	1
29	scraper	15.5556	0.409091	9	18	2.5	1	20	4.23	0.624669	7	刮刀	9	12	0.75		铲土	1	铲子	1	逃走	1	抓擦	1
30	cassette	15.8	0.681818	15	17	3.8	1	20	4.6	0.857681	8	磁带	16	18	0.888889		盒式磁带	2	盒式录音	2	录音带	1	牧场	1	暗盒	1
31	vein	15.8462	0.590909	13	18	2.65	1	20	4.63	3.78768	4	静脉	13	15	0.866667		血管	5	徒劳	1	徒劳的	1
32	harpoon	16.3636	0.5	11	18	2.25	1	20	4.67	0.500727	7	鱼叉	13	13	1
33	shuttle	16.2143	0.636364	14	17	3.2	1	20	4.63	3.82238	7	梭子	5	18	0.277778		穿梭	4	航天飞机	4	班车	1	班机	1	往返	1	往返班车	1	长途汽车	1
34	landmine	15.5333	0.681818	15	17	3.5	1	20	4.85	0.233012	8	地雷	15	17	0.882353		陆地	1	陆上运输	1
35	canvas	16.0909	0.5	11	18	2.2	1	20	4.78	8.83957	6	帆布	11	13	0.846154		帆	1	油画	1
36	rhino	14.6667	0.545455	12	16	2.95	1	20	4.9	7.87282	5	犀牛	13	13	1
37	sprout	16.5556	0.409091	9	12	2.15	1	20	4.64	2.40944	6	发芽	12	12	1		萌芽	3	芽	2
38	blister	16.9	0.454545	10	18	2.25	1	20	4.71	0.932046	7	水泡	12	13	0.923077		起泡	2	水疱	1	水肿	1
39	bungalow	15.7778	0.409091	9	18	2.5	1	20	4.63	14.8483	8	平房	10	13	0.769231		小屋	3
40	atlas	15.9231	0.590909	13	16	3	1	20	4.79	2.08719	5	地图集	5	14	0.357143		地图	4	阿特拉斯	2	地图册	2	舆图	1
41	strait	15.9	0.454545	10	18	2.25	1	20	4.04	2.11693	6	海峡	10	13	0.769231		狭窄的	3
42	bronze	15.0714	0.636364	14	18	3.05	1	20	4.47	25.3784	6	青铜	13	17	0.764706		古铜	1	铜	1	铜色	1	棕色	1
43	bay	14.8	0.681818	15	17	4.1	1	20	4.81	35.3483	3	海湾	14	18	0.777778		坝	1	大坝	1	港湾	1	湾	1
44	hut	14.1333	0.681818	15	18	3.95	1	20	4.65	6.6086	3	小屋	14	18	0.777778		棚屋	2	打猎	1	帽子	1	显示	1	小棚子	1	驻扎	1
45	crayon	12.25	0.545455	12	9	3.5	1	20	4.87	1.22951	6	蜡笔	14	15	0.933333		粉笔	1
46	mime	14.4444	0.409091	9	17	2.55	1	20	4.5	5.38405	4	哑剧	4	11	0.363636		我的	2	煤	1	小丑	1	笑剧	1	圆圈	1	哑剧演员	1
47	flashback	15.5333	0.681818	15	18	3.65	1	20	2.36	0.753569	9	闪回	13	20	0.65		倒叙	5	回放	1	回忆	1	闪退	1	瞬间回想	1
48	yak	13.7	0.454545	10	16	2.2	1	20	4.65	1.04112	3	牦牛	9	12	0.75		喋喋	1	空气	1	牦	1	牛奶	1
49	bead	15	0.454545	10	18	2.3	1	20	4.9	0.847765	4	珠子	12	13	0.923077		水珠	2	法官	1	露珠	1	起泡	1
50	clam	13.8	0.681818	15	18	4.05	1	20	4.89	2.24583	4	冷静	4	18	0.222222		蛤	3	沉默	3	镇静	2	蚌	2	信箱	1	镇定	1	保持沉默	1	镇定下来	1
51	meander	15.7143	0.636364	14	16	3.05	1	20	2.52	0.302419	7	漫步	8	18	0.444444		蜿蜒	3	曲流	2	漫行	1	漫游	1	蜿蜒而行	1	蜿蜒流动	1	山	1	闲逛	1
52	excavation	16.9167	0.545455	12	18	2.55	1	20	3.23	1.17497	10	挖掘	12	15	0.8		发掘	2	棺材	1	开挖	1	开凿	1	挖	1
53	gravy	15.2	0.454545	10	14	2.65	1	20	4.97	7.35722	5	肉汁	6	12	0.5		不法利润	1	垃圾	1	卤	1	认罪	1	重力	1	深沉的	1
54	italics	16	0.409091	9	18	2.6	1	20	4.26	0.0594923	7	斜体	11	12	0.916667		斜体字	3	每年的	1
55	lettuce	15.3846	0.590909	13	14	3.25	1	20	4.97	6.49953	7	生菜	9	17	0.529412		莴苣	5	会议	1	演讲	1	樱桃	1
56	bunny	15	0.636364	14	11	3.6	1	20	4.97	7.76375	5	兔子	15	16	0.9375		小兔子	6	草案	1
57	vapor	15.8333	0.545455	12	12	3.1	1	20	4.15	0.00991538	5	蒸汽	6	16	0.375		水蒸气	4	蒸发	3	汽	2	水汽	1
58	transfusion	16.4545	0.5	11	18	2.8	1	20	3.41	0.877512	11	输血	6	16	0.375		输液	3	传输	2	倾倒	1	渗透	1	输出	1	运输	1	转化	1
59	tsunami	16.1	0.454545	10	18	3.15	1	20	4.33	6.20207	7	海啸	11	12	0.916667		金枪	1
60	vowel	14.0833	0.545455	12	18	2.35	1	20	3.8	0.7734	5	元音	12	14	0.857143		音标	1	音量	1
61	spear	15.6667	0.681818	15	18	3.55	1	20	5	2.62262	5	矛	15	20	0.75		枪	4	打赌	1
62	buddhism	16.0714	0.636364	14	18	3.5	1	20	2.3	1.41294	8	佛教	16	16	1
63	incense	16.3333	0.272727	6	17	1.4	1	20	4.04	1.13035	7	香	3	9	0.333333		奉承	2	熏香	2	焚香	2
64	germ	14.1333	0.681818	15	18	3.85	1	20	3.89	1.14523	4	胚芽	5	17	0.294118		细菌	5	病菌	2	微生物	2	体育场	1	智齿	1	体育馆	1
65	apron	15.5333	0.681818	15	18	3.35	1	20	4.87	3.01428	5	围裙	16	17	0.941176		熨斗	1
66	oar	15.5385	0.590909	13	18	3	1	20	4.84	1.06095	3	桨	13	16	0.8125		船桨	2	划船	1
67	walnut	16.7333	0.681818	15	18	3.95	1	20	4.97	5.29977	6	核桃	15	18	0.833333		胡桃	7	胡桃木	3
68	nitrogen	16.2143	0.636364	14	17	3.25	1	20	3.41	4.63544	8	氨	10	16	0.625		氮气	6
69	lobster	15	0.454545	10	12	2.6	1	20	4.86	12.1414	7	龙虾	12	12	1
70	amber	15.6154	0.590909	13	16	3.1	1	20	4.35	9.59809	5	琥珀	12	17	0.705882		琥珀色	4	木材	1
71	garment	15.6	0.454545	10	18	2.3	1	20	4.78	1.96325	7	衣服	10	12	0.833333		服装	4	停车场	1	外观	1	一件衣服	1
72	cholera	17	0.590909	13	17	3.05	1	20	3.26	1.90871	7	霍乱	12	15	0.8		卡路里	2	合唱队	1
73	stewardess	15.1429	0.636364	14	18	2.75	1	20	4.31	0.808104	10	空姐	6	17	0.352941		女管家	5	女乘务员	3	女服务员	2	空中小姐	1
74	catfish	15.7273	0.5	11	16	2.75	1	20	4.85	0.932046	7	鲶鱼	11	13	0.846154		鲇鱼	1	章鱼	1
75	steward	16.3571	0.636364	14	18	2.7	1	20	4.07	2.56313	7	乘务员	11	19	0.578947		管家	7	服务员	2	管理	1
76	leopard	15.8571	0.636364	14	18	3.4	1	20	5	6.24669	7	豹	15	16	0.9375		豹子	3	美洲豹	2	猎豹	1	鱼雷	1
77	ballad	16.8182	0.5	11	16	1.95	1	20	3.88	1.96325	6	民谣	13	14	0.928571		歌谣	3	民歌	1	伤感歌	1
78	methane	16.7857	0.636364	14	18	3.8	1	20	4.32	2.43918	7	甲烷	15	16	0.9375		沼泽	1
79	calf	14.3077	0.590909	13	18	2.75	1	20	4.48	8.64622	4	小牛	14	16	0.875		牛	2	小腿	2	牛犊	1
80	delta	15.4667	0.681818	15	16	3.7	1	20	3.21	3.81742	5	三角洲	14	19	0.736842		希腊字母	3	变动	1	三角	1	一个希腊字母	1
81	beaver	16	0.363636	8	17	1.85	1	20	4.68	3.17788	6	海狸	8	10	0.8		河狸	2

## Sheet: 1053ChineseTwo-characterWord 
Word Number	Chinese Two-character Word	L1AoA	percent_L1AoA_ recognition	number_L1AoA_ recognition	L1AoA Source	L1Fam	percent_ L1Fam	num_L1Fam	L1Fam Source	L1Con	percent_ L1Con	num_L1Con	L1 Strokes	L1Fre/million
1	电线	4.06	1	18	The present study	5.25	1	18	The present study	5.94118	1	17	13	8.82
2	盘子	3	1	18	The present study	6	1	18	Wang, Huang, Zhou, & Cai (2019)	6.35294	1	17	14	15.95
3	结合	4.83	1	18	The present study	5	1	18	The present study	2.94118	1	17	15	15.41
4	改革	6.17	1	18	The present study	5.27	1	18	Wang, Huang, Zhou, & Cai (2019)	3.05882	1	17	16	4.71
5	庆祝	4.33	1	18	The present study	6.33	1	18	Wang, Huang, Zhou, & Cai (2019)	3.64706	1	17	15	55.98
6	生日	2.5	1	18	The present study	6.25	1	18	The present study	4.76471	1	17	9	113.28
7	问卷	6.28	1	18	The present study	5.95	1	18	The present study	4.94118	1	17	14	1.46
8	火山	4.83	1	18	The present study	4.85	1	18	The present study	6.05882	1	17	7	7.9
9	诗人	4.17	1	18	The present study	6.36	1	18	Wang, Huang, Zhou, & Cai (2019)	4.94118	1	17	10	9.3
10	气球	2.44	1	18	The present study	5.8	1	18	The present study	6.52941	1	17	15	8.88
11	症状	5.28	1	18	The present study	5.9	1	18	Wang, Huang, Zhou, & Cai (2019)	3.29412	1	17	17	23.34
12	幼苗	4.33	1	18	The present study	4.75	1	18	The present study	5.23529	1	17	13	0.72
13	歌词	4.44	1	18	The present study	5.95	1	18	The present study	5.05882	1	17	21	14.52
14	沙拉	5.89	1	18	The present study	5.35	1	18	The present study	6.05882	1	17	15	14.13
15	脖子	2.61	1	18	The present study	6.15	1	18	The present study	6.76471	1	17	14	38.13
16	灌木	4.61	1	18	The present study	4.9	1	18	The present study	5.82353	1	17	24	2.33
17	背包	3.72	1	18	The present study	5.9	1	18	The present study	6.47059	1	17	14	8.91
18	屏幕	4.83	1	18	The present study	6.5	1	18	Wang, Huang, Zhou, & Cai (2019)	6.05882	1	17	22	14.4
19	利益	5.56	1	18	The present study	5.35	1	18	The present study	3.29412	1	17	17	18.72
20	女仆	5.61	1	18	The present study	4.15	1	18	The present study	5.23529	1	17	7	6.92
21	腰带	4.83	1	18	The present study	5.38	1	18	Wang, Huang, Zhou, & Cai (2019)	6.17647	1	17	22	7.15
22	同意	3.94	1	18	The present study	6.05	1	18	The present study	3.70588	1	17	19	171.67
23	放松	4.06	1	18	The present study	6.6	1	18	Wang, Huang, Zhou, & Cai (2019)	3.05882	1	17	16	121.98
24	淋浴	4.78	1	18	The present study	6.3	1	18	Wang, Huang, Zhou, & Cai (2019)	5	1	17	21	4.35
25	震动	4.5	1	18	The present study	5.3	1	18	The present study	4.11765	1	17	21	5.07
26	袜子	2.22	1	18	The present study	6.8	1	18	Wang, Huang, Zhou, & Cai (2019)	6.64706	1	17	13	15.65
27	尺子	3.11	1	18	The present study	6.3	1	18	The present study	6.35294	1	17	7	0.3
28	混乱	4.33	1	18	The present study	5.1	1	18	The present study	2.82353	1	17	18	31.39
29	习惯	4	1	18	The present study	6.27	1	18	Wang, Huang, Zhou, & Cai (2019)	2.94118	1	17	15	66.27
30	亮度	4.83	1	18	The present study	5.7	1	18	The present study	4.23529	1	17	18	0.15
31	荣誉	4.67	1	18	The present study	5.55	1	18	The present study	3.52941	1	17	22	24.29
32	统计	5.56	1	18	The present study	5.55	1	18	The present study	3.11765	1	17	13	8.44
33	歌曲	3.17	1	18	The present study	6.73	1	18	Wang, Huang, Zhou, & Cai (2019)	4.82353	1	17	20	42.06
34	土豆	2.94	1	18	The present study	6.07	1	18	Wang, Huang, Zhou, & Cai (2019)	6.82353	1	17	10	12.1
35	射线	5.83	1	18	The present study	4.6	1	18	The present study	4.70588	1	17	18	5.22
36	沙滩	4.78	1	18	The present study	5.25	1	18	The present study	6.23529	1	17	20	15.59
37	命运	5.83	1	18	The present study	5.45	1	18	The present study	2.58824	1	17	15	49.36
38	燃料	5.72	1	18	The present study	4.7	1	18	The present study	4.64706	1	17	26	9.51
39	网站	5.67	1	18	The present study	6.53	1	18	Wang, Huang, Zhou, & Cai (2019)	4.82353	1	17	16	24.53
40	斧子	3.78	1	18	The present study	4.65	1	18	The present study	6.64706	1	17	11	2.92
41	投票	4.94	1	18	The present study	6.5	1	18	Wang, Huang, Zhou, & Cai (2019)	4.23529	1	17	18	110.32
42	月亮	2.5	1	18	The present study	6.2	1	18	The present study	6.23529	1	17	13	12.79
43	处理	4.89	1	18	The present study	6.13	1	18	Wang, Huang, Zhou, & Cai (2019)	2.94118	1	17	16	193.7
44	设计	5.28	1	18	The present study	6.4	1	18	Wang, Huang, Zhou, & Cai (2019)	3.23529	1	17	10	76.25
45	条件	4.72	1	18	The present study	6.21	1	18	Wang, Huang, Zhou, & Cai (2019)	3	1	17	13	46.98
46	老虎	2.72	1	18	The present study	5.7	1	18	The present study	6.70588	1	17	14	10.97
47	真相	4.72	1	18	The present study	6.4	1	18	Wang, Huang, Zhou, & Cai (2019)	3.35294	1	17	19	90.8
48	锤子	3.61	1	18	The present study	5.15	1	18	The present study	6.58824	1	17	16	7.96
49	书包	2.67	1	18	The present study	6.3	1	18	The present study	6.76471	1	17	9	2.77
50	游行	5.89	1	18	The present study	4.85	1	18	The present study	4.35294	1	17	18	15.44
51	排球	5.39	1	18	The present study	5.2	1	18	The present study	6.76471	1	17	22	1.64
52	出生	3.5	1	18	The present study	5.35	1	18	The present study	3.41176	1	17	10	52.26
53	改变	4.39	1	18	The present study	6.7	1	18	Wang, Huang, Zhou, & Cai (2019)	2.70588	1	17	15	221.6
54	警察	3.17	1	18	The present study	6.41	1	18	Wang, Huang, Zhou, & Cai (2019)	6	1	17	33	333.15
55	肥料	4.33	1	18	The present study	4.75	1	18	The present study	5.29412	1	17	18	2.5
56	视力	4.5	1	18	The present study	5.65	1	18	The present study	4.23529	1	17	10	5.63
57	保护	3.72	1	18	The present study	6.47	1	18	Wang, Huang, Zhou, & Cai (2019)	3.29412	1	17	16	211.47
58	管理	5.22	1	18	The present study	6.13	1	18	Wang, Huang, Zhou, & Cai (2019)	2.94118	1	17	25	32.34
59	彩虹	3.39	1	18	The present study	6.27	1	18	Wang, Huang, Zhou, & Cai (2019)	6	1	17	20	8.14
60	茄子	3.22	1	18	The present study	5.73	1	18	Wang, Huang, Zhou, & Cai (2019)	6.76471	1	17	11	4.83
61	刹车	5.06	1	18	The present study	5.3	1	18	The present study	4.29412	1	17	12	11.83
62	汽油	4.39	1	18	The present study	4.85	1	18	The present study	6	1	17	15	13.95
63	土壤	4.22	1	18	The present study	5.35	1	18	The present study	5.76471	1	17	23	2.5
64	描述	4.94	1	18	The present study	6.17	1	18	Wang, Huang, Zhou, & Cai (2019)	3.35294	1	17	19	32.88
65	震惊	4.67	1	18	The present study	6.2	1	18	Wang, Huang, Zhou, & Cai (2019)	3	1	17	26	23.19
66	冰川	5.44	1	18	The present study	4.75	1	18	The present study	5.64706	1	17	9	2.98
67	现金	4.61	1	18	The present study	6.5	1	18	Wang, Huang, Zhou, & Cai (2019)	5.70588	1	17	16	38.39
68	狐狸	3.33	1	18	The present study	6.21	1	18	Wang, Huang, Zhou, & Cai (2019)	6.41176	1	17	18	8.59
69	要求	4.33	1	18	The present study	6.37	1	18	Wang, Huang, Zhou, & Cai (2019)	2.82353	1	17	16	155.52
70	损失	5.17	1	18	The present study	6.5	1	18	Wang, Huang, Zhou, & Cai (2019)	3.05882	1	17	15	31.93
71	绘画	3.83	1	18	The present study	5.73	1	18	Wang, Huang, Zhou, & Cai (2019)	4.76471	1	17	17	3.55
72	系统	5.72	1	18	The present study	6.27	1	18	Wang, Huang, Zhou, & Cai (2019)	3.52941	1	17	16	119.21
73	牙齿	2.33	1	18	The present study	6.33	1	18	Wang, Huang, Zhou, & Cai (2019)	6.64706	1	17	12	27.93
74	小狗	2.06	1	18	The present study	6.25	1	18	The present study	6.70588	1	17	11	1.13
75	洋葱	3.83	1	18	The present study	6.3	1	18	Wang, Huang, Zhou, & Cai (2019)	6.82353	1	17	21	8.59
76	缺乏	4.89	1	18	The present study	5.3	1	18	The present study	2.58824	1	17	14	17.38
77	火车	4	1	18	The present study	5.95	1	18	The present study	6.47059	1	17	8	45.7
78	厕所	2.67	1	18	The present study	6.57	1	18	Wang, Huang, Zhou, & Cai (2019)	6.05882	1	17	16	50.14
79	身份	5.06	1	18	The present study	6	1	18	Wang, Huang, Zhou, & Cai (2019)	3.35294	1	17	13	88.06
80	收集	4.61	1	18	The present study	5.87	1	18	Wang, Huang, Zhou, & Cai (2019)	3.41176	1	17	18	26.95
81	土地	3.89	1	18	The present study	5.55	1	18	The present study	5.52941	1	17	9	33.42
82	存在	4.94	1	18	The present study	5.45	1	18	The present study	2.58824	1	17	12	108.12
83	骑士	5.11	1	18	The present study	5.4	1	18	Wang, Huang, Zhou, & Cai (2019)	5.05882	1	17	14	28.47
84	键盘	5.39	1	18	The present study	6.57	1	18	Wang, Huang, Zhou, & Cai (2019)	6.52941	1	17	24	3.93
85	经度	6.61	1	18	The present study	4.6	1	18	The present study	4.29412	1	17	17	0.6
86	公园	3.72	1	18	The present study	6.06	1	18	Wang, Huang, Zhou, & Cai (2019)	5.76471	1	17	11	65.76
87	目的	4.72	1	18	The present study	5.55	1	18	The present study	3.23529	1	17	13	54.7
88	喉咙	3.67	1	18	The present study	6.13	1	18	Wang, Huang, Zhou, & Cai (2019)	6	1	17	20	18.33
89	街道	3.67	1	18	The present study	6.23	1	18	Wang, Huang, Zhou, & Cai (2019)	5.64706	1	17	24	14.67
90	风险	5.44	1	18	The present study	5.05	1	18	The present study	2.64706	1	17	13	27.07
91	村民	3.83	1	18	The present study	5.45	1	18	The present study	5.17647	1	17	12	4.71
92	烹饪	5.28	1	18	The present study	5.4	1	18	The present study	4.52941	1	17	18	6.86
93	学校	2.78	1	18	The present study	6.5	1	18	Wang, Huang, Zhou, & Cai (2019)	5.82353	1	17	18	223.63
94	果冻	2.72	1	18	The present study	6.15	1	18	The present study	6.52941	1	17	15	5.31
95	暴力	5.33	1	18	The present study	6.2	1	18	Wang, Huang, Zhou, & Cai (2019)	3.41176	1	17	17	42.93
96	手势	4.33	1	18	The present study	5.7	1	18	The present study	4.58824	1	17	12	6.08
97	帝国	5.83	1	18	The present study	5.27	1	18	Wang, Huang, Zhou, & Cai (2019)	3.88235	1	17	17	16.13
98	病毒	5.56	1	18	The present study	6.13	1	18	Wang, Huang, Zhou, & Cai (2019)	4.52941	1	17	19	33.09
99	律师	4.94	1	18	The present study	6.2	1	18	Wang, Huang, Zhou, & Cai (2019)	5.70588	1	17	15	201.12
100	金属	5.28	1	18	The present study	6.07	1	18	Wang, Huang, Zhou, & Cai (2019)	5.23529	1	17	20	26.29
101	赤道	6.06	1	18	The present study	4.9	1	18	The present study	4.76471	1	17	19	0.86
102	独立	5.61	1	18	The present study	5.65	1	18	The present study	2.70588	1	17	14	29.54
103	休息	3.72	1	18	The present study	6.79	1	18	Wang, Huang, Zhou, & Cai (2019)	3.70588	1	17	16	121.47
104	节日	3.33	1	18	The present study	6.05	1	18	The present study	4.35294	1	17	9	16.99
105	中心	4	1	18	The present study	5.6	1	18	The present study	3.76471	1	17	8	98.91
106	叉子	3.33	1	18	The present study	5.75	1	18	The present study	6.58824	1	17	6	3.91
107	神秘	4.89	1	18	The present study	5.8	1	18	Wang, Huang, Zhou, & Cai (2019)	2.88235	1	17	19	39.91
108	竹子	3.67	1	18	The present study	6	1	18	Wang, Huang, Zhou, & Cai (2019)	6.41176	1	17	9	2.09
109	训练	4.61	1	18	The present study	6.13	1	18	Wang, Huang, Zhou, & Cai (2019)	3.76471	1	17	13	90.59
110	购买	4.5	1	18	The present study	6.5	1	18	Wang, Huang, Zhou, & Cai (2019)	3.82353	1	17	14	11
111	天气	3.39	1	18	The present study	6.2	1	18	The present study	4.35294	1	17	8	37.56
112	幻想	4.83	1	18	The present study	5.1	1	18	The present study	2.76471	1	17	17	35.83
113	前夕	5.56	1	18	The present study	4.6	1	18	The present study	2.94118	1	17	12	1.76
114	态度	4.94	1	18	The present study	6.13	1	18	Wang, Huang, Zhou, & Cai (2019)	2.94118	1	17	17	37.44
115	烧烤	4.56	1	18	The present study	6.47	1	18	Wang, Huang, Zhou, & Cai (2019)	5.64706	1	17	20	8.59
116	角度	4.89	1	18	The present study	5.65	1	18	The present study	3.47059	1	17	16	36.87
117	进步	3.83	1	18	The present study	6.27	1	18	Wang, Huang, Zhou, & Cai (2019)	3	1	17	14	22.86
118	流产	5.94	1	18	The present study	4.3	1	18	The present study	4.52941	1	17	16	4.5
119	缺席	5.5	1	18	The present study	5.3	1	18	The present study	3.52941	1	17	20	4.23
120	颜色	2.72	1	18	The present study	6.4	1	18	Wang, Huang, Zhou, & Cai (2019)	5	1	17	21	50.77
121	故事	2.61	1	18	The present study	6.36	1	18	Wang, Huang, Zhou, & Cai (2019)	4.35294	1	17	17	195.28
122	风筝	3.11	1	18	The present study	5.45	1	18	The present study	6.47059	1	17	16	3.13
123	老板	4.22	1	18	The present study	5.87	1	18	Wang, Huang, Zhou, & Cai (2019)	5.17647	1	17	14	99.83
124	雕像	4.89	1	18	The present study	6.03	1	18	Wang, Huang, Zhou, & Cai (2019)	5.82353	1	17	29	9.72
125	出口	4.33	1	18	The present study	5.9	1	18	The present study	4.58824	1	17	8	30.52
126	祖先	4.72	1	18	The present study	5.25	1	18	The present study	4.17647	1	17	15	6.59
127	泥土	3.22	1	18	The present study	5.67	1	18	Wang, Huang, Zhou, & Cai (2019)	5.88235	1	17	11	5.19
128	按钮	3.89	1	18	The present study	6.27	1	18	Wang, Huang, Zhou, & Cai (2019)	5.82353	1	17	18	13.12
129	蜘蛛	3.06	1	18	The present study	5.2	1	18	The present study	6.47059	1	17	26	20.9
130	关心	3.61	1	18	The present study	6	1	18	The present study	3.23529	1	17	10	117.03
131	法庭	5.28	1	18	The present study	5.05	1	18	The present study	5.29412	1	17	17	69.22
132	水平	4.94	1	18	The present study	5.6	1	18	The present study	2.58824	1	17	9	27.22
133	责任	5.22	1	18	The present study	6.6	1	18	Wang, Huang, Zhou, & Cai (2019)	2.76471	1	17	14	76.58
134	未来	4.44	1	18	The present study	6.71	1	18	Wang, Huang, Zhou, & Cai (2019)	2.64706	1	17	12	102.54
135	软件	6.39	1	18	The present study	5.5	1	18	The present study	5	1	17	14	8.97
136	发音	4.83	1	18	The present study	5.65	1	18	The present study	4.05882	1	17	14	8.41
137	预算	6.11	1	18	The present study	5.45	1	18	The present study	3.52941	1	17	24	13.56
138	港口	5.39	1	18	The present study	5.67	1	18	Wang, Huang, Zhou, & Cai (2019)	5.29412	1	17	15	8.85
139	蛋糕	2.83	1	18	The present study	6.67	1	18	Wang, Huang, Zhou, & Cai (2019)	6.58824	1	17	27	59.23
140	证书	5.28	1	18	The present study	5.8	1	18	The present study	6	1	17	11	4.92
141	标记	5.22	1	18	The present study	5.3	1	18	The present study	4.23529	1	17	14	21.97
142	附录	5.67	1	18	The present study	5.7	1	18	The present study	4.47059	1	17	15	0.24
143	耳环	5	1	18	The present study	5.55	1	18	The present study	6.52941	1	17	14	8.85
144	允许	4.28	1	18	The present study	5.9	1	18	The present study	3.29412	1	17	10	81.5
145	大豆	3.61	1	18	The present study	5.1	1	18	The present study	6.41176	1	17	10	1.67
146	膝盖	3.39	1	18	The present study	6.4	1	18	Wang, Huang, Zhou, & Cai (2019)	6.70588	1	17	26	20.36
147	运河	6	1	18	The present study	4	1	18	The present study	5.17647	1	17	15	3.04
148	化学	6.33	1	18	The present study	5.25	1	18	The present study	4.17647	1	17	12	18.18
149	适应	5	1	18	The present study	5.6	1	18	The present study	2.58824	1	17	16	27.6
150	食堂	4.56	1	18	The present study	6.4	1	18	The present study	5.70588	1	17	20	2.98
151	旅馆	5.11	1	18	The present study	6.07	1	18	Wang, Huang, Zhou, & Cai (2019)	5.47059	1	17	21	51.33
152	周围	4.17	1	18	The present study	5.93	1	18	Wang, Huang, Zhou, & Cai (2019)	3.35294	1	17	15	57.59
153	黄铜	6	1	18	The present study	4	1	18	The present study	5.82353	1	17	22	0.78
154	现象	5.11	1	18	The present study	5.85	1	18	The present study	3.41176	1	17	19	15.41
155	小吃	4	1	18	The present study	6.15	1	18	The present study	5.35294	1	17	9	2.86
156	技能	5.22	1	18	The present study	5.7	1	18	The present study	3.5625	1	17	17	8.53
157	牛仔	4.78	1	18	The present study	5.05	1	18	The present study	4.88235	1	17	9	24.15
158	篮球	4	1	18	The present study	6.47	1	18	Wang, Huang, Zhou, & Cai (2019)	6.76471	1	17	27	21.88
159	宿舍	5.56	1	18	The present study	6.93	1	18	Wang, Huang, Zhou, & Cai (2019)	5.88235	1	17	19	10.02
160	肘部	5.33	1	18	The present study	4.85	1	18	The present study	6.05882	1	17	17	1.25
161	恐龙	3.94	1	18	The present study	5.73	1	18	Wang, Huang, Zhou, & Cai (2019)	5.88235	1	17	15	8.02
162	国王	3.5	1	18	The present study	5.15	1	18	The present study	5.29412	1	17	12	53.6
163	对待	4.33	1	18	The present study	5.25	1	18	The present study	2.88235	1	17	14	45.16
164	父母	3.11	1	18	The present study	6.53	1	18	Wang, Huang, Zhou, & Cai (2019)	5.82353	1	17	9	151.46
165	房间	3.11	1	18	The present study	6.2	1	18	The present study	5.70588	1	17	15	214.87
166	昆虫	3.83	1	18	The present study	6	1	18	Wang, Huang, Zhou, & Cai (2019)	5.52941	1	17	14	5.34
167	语言	4.11	1	18	The present study	6.3	1	18	Wang, Huang, Zhou, & Cai (2019)	4.05882	1	17	16	32.76
168	草莓	3.17	1	18	The present study	6	1	18	The present study	6.58824	1	17	19	9.51
169	农业	5.11	1	18	The present study	5.25	1	18	The present study	4.58824	1	17	11	3.01
170	等待	4.39	1	18	The present study	5.7	1	18	The present study	3.17647	1	17	21	56.85
171	食物	3.39	1	18	The present study	6.5	1	18	Wang, Huang, Zhou, & Cai (2019)	4.88235	1	17	17	76.34
172	起源	5.56	1	18	The present study	4.8	1	18	The present study	2.70588	1	17	23	3.79
173	菜单	4.56	1	18	The present study	6.13	1	18	Wang, Huang, Zhou, & Cai (2019)	5.11765	1	17	19	9.69
174	大蒜	3.61	1	18	The present study	4.8	1	18	Wang, Huang, Zhou, & Cai (2019)	6.70588	1	17	16	3.28
175	能量	5.33	1	18	The present study	5.3	1	18	The present study	3.05882	1	17	22	36.43
176	伤口	3.89	1	18	The present study	5.45	1	18	The present study	5.17647	1	17	9	38.72
177	期望	4.89	1	18	The present study	5.1	1	18	The present study	2.76471	1	17	23	26.83
178	衬衫	4.22	1	18	The present study	6.37	1	18	Wang, Huang, Zhou, & Cai (2019)	6.41176	1	17	16	25.28
179	观察	4.61	1	18	The present study	5.35	1	18	The present study	3.29412	1	17	20	36.81
180	名字	2.67	1	18	The present study	6.79	1	18	Wang, Huang, Zhou, & Cai (2019)	4.76471	1	17	12	427.32
181	城堡	3.67	1	18	The present study	4.7	1	18	The present study	5.47059	1	17	21	20.72
182	引用	5.56	1	18	The present study	5.45	1	18	The present study	3.41176	1	17	9	8.82
183	男性	4.33	1	18	The present study	5.55	1	18	The present study	5.35294	1	17	15	26.95
184	范围	4.67	1	18	The present study	6.47	1	18	Wang, Huang, Zhou, & Cai (2019)	3.17647	1	17	15	42.42
185	剧院	5.44	1	18	The present study	4.85	1	18	The present study	5.82353	1	17	19	17.71
186	香水	5.5	1	18	The present study	5.45	1	18	The present study	6.17647	1	17	13	14.52
187	孤独	5.56	1	18	The present study	5.3	1	18	The present study	2.41176	1	17	17	39.74
188	邪恶	4.61	1	18	The present study	5.87	1	18	Wang, Huang, Zhou, & Cai (2019)	2.76471	1	17	16	51.27
189	橡皮	3	1	18	The present study	6.1	1	18	The present study	6.64706	1	17	20	2.09
190	总共	3.61	1	18	The present study	5.75	1	18	The present study	3.17647	1	17	15	8.26
191	空间	4.83	1	18	The present study	6.43	1	18	Wang, Huang, Zhou, & Cai (2019)	3.82353	1	17	15	44.27
192	交换	4.06	1	18	The present study	5.65	1	18	The present study	3.35294	1	17	16	28.94
193	速度	4.67	1	18	The present study	6.37	1	18	Wang, Huang, Zhou, & Cai (2019)	3.88235	1	17	19	42.72
194	老师	2.67	1	18	The present study	6.55	1	18	The present study	5.64706	1	17	12	115.63
195	轮子	3.39	1	18	The present study	5.05	1	18	The present study	5.88235	1	17	11	6.05
196	山谷	4.83	1	18	The present study	4.75	1	18	The present study	5.05882	1	17	10	6.86
197	摄影	5.39	1	18	The present study	5.4	1	18	The present study	4.35294	1	17	28	16.01
198	价格	4	1	18	The present study	6.15	1	18	The present study	3.88235	1	17	16	19.05
199	庄稼	3.78	1	18	The present study	4.65	1	18	The present study	5.11765	1	17	21	2.86
200	珠宝	4.44	1	18	The present study	5.73	1	18	Wang, Huang, Zhou, & Cai (2019)	5.47059	1	17	18	17.56
201	程序	6.06	1	18	The present study	6.2	1	18	Wang, Huang, Zhou, & Cai (2019)	4.05882	1	17	19	43.19
202	浴缸	4.83	1	18	The present study	5.97	1	18	Wang, Huang, Zhou, & Cai (2019)	6.29412	1	17	19	12.52
203	享受	5.06	1	18	The present study	5.87	1	18	Wang, Huang, Zhou, & Cai (2019)	2.88235	1	17	16	92.29
204	方面	4.44	1	18	The present study	5.35	1	18	The present study	2.76471	1	17	13	89.88
205	底部	3.94	1	18	The present study	5.8	1	18	The present study	4.52941	1	17	18	4.77
206	筷子	2.5	1	18	The present study	6.2	1	18	The present study	6.70588	1	17	16	2.68
207	外面	2.83	1	18	The present study	6.44	1	18	Wang, Huang, Zhou, & Cai (2019)	4.05882	1	17	14	167.02
208	白天	2.56	1	18	The present study	6.55	1	18	The present study	4.94118	1	17	9	17.35
209	灰色	2.89	1	18	The present study	5.88	1	18	Wang, Huang, Zhou, & Cai (2019)	6	1	17	12	8.67
210	树枝	2.94	1	18	The present study	6.53	1	18	Wang, Huang, Zhou, & Cai (2019)	6.23529	1	17	17	4.92
211	句子	3.39	1	18	The present study	6	1	18	The present study	4.11765	1	17	8	3.55
212	酸奶	3.94	1	18	The present study	6.67	1	18	Wang, Huang, Zhou, & Cai (2019)	6.47059	1	17	19	6.35
213	宫殿	4.44	1	18	The present study	5.33	1	18	Wang, Huang, Zhou, & Cai (2019)	5.52941	1	17	22	5.99
214	南方	4.22	1	18	The present study	6.64	1	18	Wang, Huang, Zhou, & Cai (2019)	4.17647	1	17	13	22.83
215	厨房	3.06	1	18	The present study	6.63	1	18	Wang, Huang, Zhou, & Cai (2019)	6	1	17	20	48.38
216	信号	5.22	1	18	The present study	6.13	1	18	Wang, Huang, Zhou, & Cai (2019)	3.94118	1	17	14	67.07
217	北方	4.28	1	18	The present study	6.13	1	18	Wang, Huang, Zhou, & Cai (2019)	4.17647	1	17	9	9.66
218	陈述	5.11	1	18	The present study	5.55	1	18	The present study	3.23529	1	17	15	12.34
219	古董	5.22	1	18	The present study	4.2	1	18	The present study	5.11765	1	17	17	8.79
220	电缆	5.94	1	18	The present study	4.69	1	18	Wang, Huang, Zhou, & Cai (2019)	5.76471	1	17	17	3.91
221	生产	5	1	18	The present study	4.7	1	18	The present study	3.29412	1	17	11	14.7
222	傻瓜	3.89	1	18	The present study	6.4	1	18	Wang, Huang, Zhou, & Cai (2019)	3.76471	1	17	18	59.05
223	海盗	4.94	1	18	The present study	4.05	1	18	The present study	5.05882	1	17	21	28.05
224	裁缝	4.33	1	18	The present study	4.75	1	18	The present study	5.64706	1	17	25	4.14
225	窗户	3.06	1	18	The present study	6.73	1	18	Wang, Huang, Zhou, & Cai (2019)	6.47059	1	17	16	40.75
226	象棋	3.94	1	18	The present study	4.95	1	18	The present study	6.64706	1	17	23	2.47
227	工人	3.94	1	18	The present study	4.9	1	18	The present study	5.23529	1	17	5	18.39
228	方向	3.94	1	18	The present study	6.86	1	18	Wang, Huang, Zhou, & Cai (2019)	3.88235	1	17	10	64.27
229	担心	4.22	1	18	The present study	6.57	1	18	Wang, Huang, Zhou, & Cai (2019)	3.11765	1	17	12	394.62
230	卡通	3.61	1	18	The present study	5.65	1	18	The present study	4.52941	1	17	15	6.74
231	总结	4.83	1	18	The present study	5.8	1	18	The present study	3.05882	1	17	18	5.96
232	主流	5.56	1	18	The present study	5.15	1	18	The present study	2.70588	1	17	15	2.18
233	座位	3.28	1	18	The present study	6.86	1	18	Wang, Huang, Zhou, & Cai (2019)	4.88235	1	17	17	26.5
234	领导	4.94	1	18	The present study	6.4	1	18	Wang, Huang, Zhou, & Cai (2019)	4.82353	1	17	17	28.29
235	沉默	4.67	1	18	The present study	5.73	1	18	Wang, Huang, Zhou, & Cai (2019)	3.17647	1	17	23	21.28
236	染料	5.17	1	18	The present study	4.4	1	18	The present study	5.11765	1	17	19	1.28
237	防御	5.39	1	18	The present study	6.1	1	18	Wang, Huang, Zhou, & Cai (2019)	3.35294	1	17	18	11.36
238	脚踝	4.67	1	18	The present study	6.13	1	18	Wang, Huang, Zhou, & Cai (2019)	6.58824	1	17	26	8.56
239	反应	4.61	1	18	The present study	5.55	1	18	The present study	3.35294	1	17	11	77.86
240	游泳	3.78	1	18	The present study	6.2	1	18	Wang, Huang, Zhou, & Cai (2019)	5.76471	1	17	20	26.59
241	山羊	3.56	1	18	The present study	4.73	1	18	Wang, Huang, Zhou, & Cai (2019)	6.23529	1	17	9	9
242	空白	3.94	1	18	The present study	5.8	1	18	The present study	4	1	17	13	8.41
243	葡萄	2.89	1	18	The present study	6.3	1	18	The present study	6.64706	1	17	23	7.09
244	说服	5	1	18	The present study	5.25	1	18	The present study	3.05882	1	17	17	46.26
245	窗帘	3.56	1	18	The present study	6.43	1	18	Wang, Huang, Zhou, & Cai (2019)	6.41176	1	17	20	7.81
246	残疾	4.5	1	18	The present study	5.73	1	18	Wang, Huang, Zhou, & Cai (2019)	4.47059	1	17	19	4.35
247	年龄	3.39	1	18	The present study	6.4	1	18	The present study	3.64706	1	17	19	28.94
248	羞耻	5.06	1	18	The present study	5.63	1	18	Wang, Huang, Zhou, & Cai (2019)	3.11765	1	17	20	11.66
249	重量	4.17	1	18	The present study	5.95	1	18	The present study	3.47059	1	17	21	7.78
250	灾难	5	1	18	The present study	5.69	1	18	Wang, Huang, Zhou, & Cai (2019)	3.47059	1	17	17	24.59
251	烟花	3.33	1	18	The present study	5.35	1	18	The present study	6.23529	1	17	17	5.69
252	公鸡	2.78	1	18	The present study	5.45	1	18	The present study	6.64706	1	17	11	2.59
253	部长	5.89	1	18	The present study	5.15	1	18	The present study	5.11765	1	17	14	16.07
254	王国	3.94	1	18	The present study	4.6	1	18	The present study	4.82353	1	17	12	10.02
255	组织	4.83	1	18	The present study	6.33	1	18	Wang, Huang, Zhou, & Cai (2019)	3.76471	1	17	16	100.55
256	书柜	4	1	18	The present study	5.65	1	18	The present study	6.41176	1	17	12	0.33
257	运输	4.67	1	18	The present study	5.67	1	18	Wang, Huang, Zhou, & Cai (2019)	4	1	17	20	9.66
258	偏见	5.5	1	18	The present study	5	1	18	The present study	2.76471	1	17	15	9.24
259	电视	2.61	1	18	The present study	6.86	1	18	Wang, Huang, Zhou, & Cai (2019)	6.64706	1	17	13	143.56
260	滑动	5	1	18	The present study	5.05	1	18	The present study	3.94118	1	17	18	1.52
261	满意	4.06	1	18	The present study	6.4	1	18	Wang, Huang, Zhou, & Cai (2019)	3.05882	1	17	26	42.81
262	礼物	3.44	1	18	The present study	6.47	1	18	Wang, Huang, Zhou, & Cai (2019)	5.23529	1	17	13	118.88
263	晚餐	3.22	1	18	The present study	6.8	1	18	Wang, Huang, Zhou, & Cai (2019)	5.29412	1	17	27	71.78
264	丛林	4.61	1	18	The present study	4.81	1	18	Wang, Huang, Zhou, & Cai (2019)	5.17647	1	17	13	11.95
265	愤怒	4.39	1	18	The present study	6.23	1	18	Wang, Huang, Zhou, & Cai (2019)	3.64706	1	17	21	42.57
266	肥胖	4.06	1	18	The present study	6.2	1	18	Wang, Huang, Zhou, & Cai (2019)	4.47059	1	17	17	4.35
267	木匠	4.56	1	18	The present study	4.6	1	18	The present study	5	1	17	10	2.53
268	新闻	4.44	1	18	The present study	6.09	1	18	Wang, Huang, Zhou, & Cai (2019)	4.64706	1	17	22	102.57
269	绅士	5.94	1	18	The present study	6	1	18	Wang, Huang, Zhou, & Cai (2019)	4.70588	1	17	11	21.49
270	丝绸	5.72	1	18	The present study	5.13	1	18	Wang, Huang, Zhou, & Cai (2019)	5.94118	1	17	16	3.76
271	午餐	3.06	1	18	The present study	6.5	1	18	The present study	5.35294	1	17	20	42.3
272	日记	4.22	1	18	The present study	5.95	1	18	The present study	5	1	17	9	20.3
273	肌肉	5.33	1	18	The present study	5.67	1	18	Wang, Huang, Zhou, & Cai (2019)	5.76471	1	17	12	23.25
274	保存	5	1	18	The present study	6	1	18	The present study	3.70588	1	17	15	17.23
275	慈善	6.11	1	18	The present study	5.69	1	18	Wang, Huang, Zhou, & Cai (2019)	3.41176	1	17	25	34.46
276	粉色	2.94	1	18	The present study	6.15	1	18	The present study	5.76471	1	17	16	7.6
277	表面	4.5	1	18	The present study	5.9	1	18	The present study	4.23529	1	17	17	19.32
278	橱柜	4.28	1	18	The present study	5.15	1	18	The present study	6.41176	1	17	24	2.77
279	植物	3.44	1	18	The present study	6.53	1	18	Wang, Huang, Zhou, & Cai (2019)	5.64706	1	17	20	12.94
280	重力	6.11	1	18	The present study	5.4	1	18	The present study	3.64706	1	17	11	5.69
281	翅膀	3.56	1	18	The present study	5.73	1	18	Wang, Huang, Zhou, & Cai (2019)	5.64706	1	17	24	12.04
282	压力	5.67	1	18	The present study	6.38	1	18	Wang, Huang, Zhou, & Cai (2019)	3.17647	1	17	8	75.75
283	祝贺	4.78	1	18	The present study	6.3	1	18	Wang, Huang, Zhou, & Cai (2019)	3.17647	1	17	18	47.13
284	医院	3.44	1	18	The present study	6.31	1	18	Wang, Huang, Zhou, & Cai (2019)	5.88235	1	17	16	160.7
285	邮件	5.83	1	18	The present study	6.37	1	18	Wang, Huang, Zhou, & Cai (2019)	5.17647	1	17	13	35.62
286	标签	5.56	1	18	The present study	5.67	1	18	Wang, Huang, Zhou, & Cai (2019)	4.76471	1	17	22	10.02
287	冰山	5.22	1	18	The present study	4.55	1	18	The present study	5.70588	1	17	9	3.16
288	雇员	6.06	1	18	The present study	4.45	1	18	The present study	4.47059	1	17	19	12.79
289	皮毛	4.61	1	18	The present study	4.95	1	18	The present study	4.94118	1	17	9	1.79
290	成功	4.22	1	18	The present study	6.25	1	18	Wang, Huang, Zhou, & Cai (2019)	3.17647	1	17	11	187.95
291	参观	4.44	1	18	The present study	6.27	1	18	Wang, Huang, Zhou, & Cai (2019)	3.88235	1	17	14	14.4
292	女人	3.39	1	18	The present study	6.25	1	18	The present study	5.29412	1	17	5	428.9
293	转换	5.22	1	18	The present study	5.05	1	18	The present study	3.17647	1	17	18	8.35
294	枫树	4.72	1	18	The present study	4.75	1	18	The present study	6.05882	1	17	17	0.89
295	生物	5.39	1	18	The present study	4.85	1	18	The present study	4.64706	1	17	13	36.96
296	绿色	2.5	1	18	The present study	6.4	1	18	The present study	6.05882	1	17	17	26.29
297	豆腐	2.67	1	18	The present study	6.25	1	18	Wang, Huang, Zhou, & Cai (2019)	6.64706	1	17	21	7.42
298	脸颊	3.94	1	18	The present study	6.3	1	18	The present study	6.11765	1	17	23	3.19
299	大厅	4.67	1	18	The present study	5.8	1	18	The present study	5.47059	1	17	7	22.18
300	框架	5.17	1	18	The present study	5.53	1	18	Wang, Huang, Zhou, & Cai (2019)	4.35294	1	17	19	1.01
301	波浪	4.22	1	18	The present study	5.45	1	18	The present study	5	1	17	18	2.35
302	椅子	2.61	1	18	The present study	6.27	1	18	Wang, Huang, Zhou, & Cai (2019)	6.52941	1	17	15	35.29
303	偏爱	4.89	1	18	The present study	5.6	1	18	The present study	3.41176	1	17	21	2.12
304	祖国	3.72	1	18	The present study	6.25	1	18	The present study	4.58824	1	17	17	8.35
305	小心	3.72	1	18	The present study	6.1	1	18	The present study	3	1	17	7	209.32
306	平台	5	1	18	The present study	5.55	1	18	The present study	4.23529	1	17	10	6.11
307	功能	5	1	18	The present study	5.75	1	18	The present study	3.52941	1	17	15	16.48
308	通过	4.78	1	18	The present study	6.4	1	18	Wang, Huang, Zhou, & Cai (2019)	3.82353	1	17	16	185.29
309	男孩	2.72	1	18	The present study	6.05	1	18	The present study	5.76471	1	17	16	142.46
310	皱纹	4.5	1	18	The present study	6.5	1	18	Wang, Huang, Zhou, & Cai (2019)	5.82353	1	17	17	3.61
311	伙伴	3.56	1	18	The present study	6.53	1	18	Wang, Huang, Zhou, & Cai (2019)	5.11765	1	17	13	35.77
312	侄子	4.67	1	18	The present study	5.1	1	18	The present study	5.41176	1	17	11	13.92
313	玩具	2.5	1	18	The present study	6.57	1	18	Wang, Huang, Zhou, & Cai (2019)	5.58824	1	17	16	38.04
314	自然	4.44	1	18	The present study	5.6	1	18	The present study	3.94118	1	17	18	69.4
315	停止	4.17	1	18	The present study	6.4	1	18	Wang, Huang, Zhou, & Cai (2019)	3.41176	1	17	15	85.14
316	考虑	4.72	1	18	The present study	5.7	1	18	The present study	3.11765	1	17	16	187.65
317	面包	3.33	1	18	The present study	6.8	1	18	Wang, Huang, Zhou, & Cai (2019)	6.64706	1	17	14	35.8
318	成人	4.39	1	18	The present study	6.1	1	18	The present study	5.29412	1	17	8	14.96
319	损害	4.94	1	18	The present study	5.35	1	18	The present study	3.23529	1	17	20	6.38
320	教育	4.61	1	18	The present study	6.33	1	18	Wang, Huang, Zhou, & Cai (2019)	3.82353	1	17	19	34.94
321	利润	5.83	1	18	The present study	5.1	1	18	The present study	3.58824	1	17	17	7.84
322	烤箱	5.44	1	18	The present study	4.7	1	18	The present study	6.23529	1	17	25	5.84
323	拥抱	4.06	1	18	The present study	6.37	1	18	Wang, Huang, Zhou, & Cai (2019)	5	1	17	16	28.77
324	圆圈	3.11	1	18	The present study	5.4	1	18	The present study	5.82353	1	17	21	2.5
325	手帕	3.39	1	18	The present study	5.3	1	18	The present study	6.47059	1	17	12	3.28
326	输出	5.39	1	18	The present study	5.05	1	18	The present study	3.41176	1	17	18	1.64
327	工业	5.5	1	18	The present study	5	1	18	The present study	3.76471	1	17	8	8.88
328	兔子	2.83	1	18	The present study	6.4	1	18	Wang, Huang, Zhou, & Cai (2019)	6.64706	1	17	11	23.76
329	回答	3.33	1	18	The present study	6.33	1	18	Wang, Huang, Zhou, & Cai (2019)	3.94118	1	17	18	121.32
330	空气	3.61	1	18	The present study	6.45	1	18	The present study	5.17647	1	17	12	40.69
331	家伙	4.28	1	18	The present study	5	1	18	Wang, Huang, Zhou, & Cai (2019)	4.17647	1	17	16	412.74
332	贷款	6.28	1	18	The present study	6.17	1	18	Wang, Huang, Zhou, & Cai (2019)	4.05882	1	17	21	14.61
333	秘密	4.33	1	18	The present study	5.93	1	18	Wang, Huang, Zhou, & Cai (2019)	3.41176	1	17	21	149.08
334	预报	4.67	1	18	The present study	5.7	1	18	The present study	3.70588	1	17	17	4.41
335	薄雾	5.28	1	18	The present study	5.05	1	18	The present study	5.05882	1	17	29	0.33
336	规则	4.61	1	18	The present study	6.53	1	18	Wang, Huang, Zhou, & Cai (2019)	3.52941	1	17	14	46.47
337	黄色	2.5	1	18	The present study	6.6	1	18	Wang, Huang, Zhou, & Cai (2019)	6.05882	1	17	17	19.61
338	分数	3.39	1	18	The present study	6.3	1	18	The present study	5.35294	1	17	17	7.39
339	样品	5.94	1	18	The present study	5.05	1	18	The present study	4.76471	1	17	19	5.6
340	使用	4.39	1	18	The present study	6.6	1	18	Wang, Huang, Zhou, & Cai (2019)	3.88235	1	17	13	89.93
341	牛排	5.67	1	18	The present study	5.4	1	18	The present study	6.17647	1	17	15	15.23
342	野心	6.17	1	18	The present study	4.65	1	18	The present study	2.76471	1	17	15	5.28
343	特权	5.78	1	18	The present study	4.65	1	18	The present study	3.05882	1	17	16	8.02
344	杂志	5	1	18	The present study	6.27	1	18	Wang, Huang, Zhou, & Cai (2019)	5.82353	1	17	13	71.39
345	奉献	4.5	1	18	The present study	6	1	18	Wang, Huang, Zhou, & Cai (2019)	3.41176	1	17	21	8.35
346	记忆	4.72	1	18	The present study	5.75	1	18	The present study	3.23529	1	17	9	63.43
347	篮子	3.33	1	18	The present study	5.45	1	18	The present study	6	1	17	19	4.41
348	邮箱	5.72	1	18	The present study	6.15	1	18	The present study	5.41176	1	17	22	6.08
349	红色	2.44	1	18	The present study	6.5	1	18	Wang, Huang, Zhou, & Cai (2019)	6.05882	1	17	12	44.45
350	注意	4.22	1	18	The present study	6.4	1	18	Wang, Huang, Zhou, & Cai (2019)	3.35294	1	17	21	212.51
351	黄瓜	2.94	1	18	The present study	5.75	1	18	The present study	6.70588	1	17	16	2.71
352	意义	4.89	1	18	The present study	5.4	1	18	The present study	3	1	17	16	106.72
353	季节	3.67	1	18	The present study	6.3	1	18	Wang, Huang, Zhou, & Cai (2019)	4.64706	1	17	13	9.18
354	研究	5.39	1	18	The present study	6.47	1	18	Wang, Huang, Zhou, & Cai (2019)	3.70588	1	17	16	98.52
355	钢琴	4.06	1	18	The present study	6.5	1	18	Wang, Huang, Zhou, & Cai (2019)	6.64706	1	17	21	21.94
356	争论	5	1	18	The present study	5.4	1	18	The present study	3.70588	1	17	12	13.35
357	头发	2.5	1	18	The present study	6.56	1	18	Wang, Huang, Zhou, & Cai (2019)	6.47059	1	17	10	117.9
358	茶壶	3.5	1	18	The present study	4.95	1	18	The present study	6.47059	1	17	19	1.07
359	午夜	4.06	1	18	The present study	6.07	1	18	Wang, Huang, Zhou, & Cai (2019)	4.52941	1	17	12	21.76
360	橄榄	5.5	1	18	The present study	4	1	18	The present study	5.88235	1	17	28	4.32
361	几何	6.06	1	18	The present study	5.05	1	18	The present study	4.17647	1	17	9	2.03
362	月光	3.61	1	18	The present study	5.8	1	18	The present study	5.23529	1	17	10	7.18
363	尖叫	4.17	1	18	The present study	5.6	1	18	Wang, Huang, Zhou, & Cai (2019)	4.29412	1	17	11	29
364	害虫	3.83	1	18	The present study	4.6	1	18	The present study	5.35294	1	17	16	2.62
365	百合	4.5	1	18	The present study	4.7	1	18	The present study	6.05882	1	17	12	4.29
366	千米	4.56	1	18	The present study	6.1	1	18	The present study	4.41176	1	17	9	0.12
367	治愈	5.61	1	18	The present study	6.1	1	18	Wang, Huang, Zhou, & Cai (2019)	3.78947	1	17	21	13.27
368	政治	6.06	1	18	The present study	6.4	1	18	Wang, Huang, Zhou, & Cai (2019)	3.64706	1	17	17	39.86
369	观点	5.17	1	18	The present study	5.75	1	18	The present study	3.35294	1	17	15	29.06
370	氧气	5.33	1	18	The present study	5.95	1	18	The present study	5.11765	1	17	14	11.6
371	旅游	4.61	1	18	The present study	6.47	1	18	Wang, Huang, Zhou, & Cai (2019)	4.41176	1	17	22	13.98
372	乐观	4.94	1	18	The present study	6.57	1	18	Wang, Huang, Zhou, & Cai (2019)	3.23529	1	17	11	13.44
373	签证	6.78	1	18	The present study	4.55	1	18	The present study	5.58824	1	17	20	5.57
374	诗歌	4.89	1	18	The present study	5.75	1	18	The present study	5.29412	1	17	22	5.22
375	文化	5.33	1	18	The present study	5.6	1	18	The present study	3.82353	1	17	8	22.42
376	证据	5.56	1	18	The present study	5.6	1	18	Wang, Huang, Zhou, & Cai (2019)	4.17647	1	17	18	152.56
377	法院	5.72	1	18	The present study	4.9	1	18	The present study	5.70588	1	17	17	26.05
378	结论	5.17	1	18	The present study	5.6	1	18	The present study	3.70588	1	17	15	18.57
379	旗帜	4.44	1	18	The present study	6.2	1	18	Wang, Huang, Zhou, & Cai (2019)	5.35294	1	17	22	5.93
380	开始	3.44	1	18	The present study	6.19	1	18	Wang, Huang, Zhou, & Cai (2019)	3.64706	1	17	12	957.66
381	森林	3.44	1	18	The present study	5.6	1	18	The present study	5.64706	1	17	20	24.92
382	暂停	3.89	1	18	The present study	6.37	1	18	Wang, Huang, Zhou, & Cai (2019)	3.94118	1	17	23	15.62
383	天赋	5.22	1	18	The present study	5.75	1	18	Wang, Huang, Zhou, & Cai (2019)	3.05882	1	17	16	33.09
384	航行	5.11	1	18	The present study	4.7	1	18	The present study	4.05882	1	17	16	6.71
385	质量	5.17	1	18	The present study	5.8	1	18	The present study	4.17647	1	17	20	10.73
386	突破	5.39	1	18	The present study	5.15	1	18	The present study	3.35294	1	17	19	15.17
387	消失	4.22	1	18	The present study	6.23	1	18	Wang, Huang, Zhou, & Cai (2019)	3.70588	1	17	15	97.27
388	系列	5.33	1	18	The present study	6.1	1	18	Wang, Huang, Zhou, & Cai (2019)	3.17647	1	17	13	23.28
389	麻烦	4.28	1	18	The present study	6.37	1	18	Wang, Huang, Zhou, & Cai (2019)	3.76471	1	17	21	219.87
390	男人	3.61	1	18	The present study	6.25	1	18	The present study	5.64706	1	17	9	346.03
391	安排	4.44	1	18	The present study	6.36	1	18	Wang, Huang, Zhou, & Cai (2019)	3.64706	1	17	17	112.56
392	距离	4.28	1	18	The present study	5.8	1	18	Wang, Huang, Zhou, & Cai (2019)	4.41176	1	17	21	41.35
393	动机	5.83	1	18	The present study	5.2	1	18	The present study	3.41176	1	17	12	30.49
394	移动	4.67	1	18	The present study	6.37	1	18	Wang, Huang, Zhou, & Cai (2019)	4.23529	1	17	17	36.55
395	助手	5.56	1	18	The present study	6.1	1	18	Wang, Huang, Zhou, & Cai (2019)	4.94118	1	17	11	32.31
396	课本	3.44	1	18	The present study	6.25	1	18	The present study	6.29412	1	17	15	1.88
397	流动	5	1	18	The present study	5	1	18	The present study	4.05882	1	17	16	5.87
398	脉搏	5.39	1	18	The present study	4.87	1	18	Wang, Huang, Zhou, & Cai (2019)	5.05882	1	17	22	9.12
399	单词	5.11	1	18	The present study	6.45	1	18	The present study	5.64706	1	17	15	8.61
400	果汁	3.67	1	18	The present study	6.3	1	18	Wang, Huang, Zhou, & Cai (2019)	6.17647	1	17	13	13.8
401	辐射	5.89	1	18	The present study	4.45	1	18	The present study	4	1	17	23	11.09
402	短裤	3.33	1	18	The present study	6.1	1	18	The present study	6.47059	1	17	24	10.25
403	露营	5.56	1	18	The present study	4.75	1	18	The present study	5.05882	1	17	32	8.79
404	优点	4.11	1	18	The present study	6.15	1	18	The present study	3.58824	1	17	15	7.48
405	包裹	5.56	1	18	The present study	5.7	1	18	The present study	5.41176	1	17	19	17.92
406	香蕉	2.89	1	18	The present study	6.55	1	18	The present study	6.70588	1	17	24	11.77
407	西瓜	2.61	1	18	The present study	6.5	1	18	The present study	6.76471	1	17	11	3.01
408	樱桃	3.67	1	18	The present study	5.81	1	18	Wang, Huang, Zhou, & Cai (2019)	6.52941	1	17	25	7.36
409	开花	3.33	1	18	The present study	5.75	1	18	The present study	5.17647	1	17	11	2.27
410	自信	4.44	1	18	The present study	5.7	1	18	The present study	3.41176	1	17	15	37.02
411	聚集	5.11	1	18	The present study	5.05	1	18	The present study	3.76471	1	17	26	11.15
412	水果	3	1	18	The present study	6.45	1	18	The present study	5.58824	1	17	12	17.62
413	体操	4.67	1	18	The present study	5.4	1	18	Wang, Huang, Zhou, & Cai (2019)	5.11765	1	17	23	4.86
414	代表	4.67	1	18	The present study	6.47	1	18	Wang, Huang, Zhou, & Cai (2019)	4.29412	1	17	13	106.9
415	成长	4.67	1	18	The present study	5.9	1	18	The present study	3.41176	1	17	10	25.58
416	测验	4	1	18	The present study	6.2	1	18	Wang, Huang, Zhou, & Cai (2019)	4.52941	1	17	19	8.47
417	姿势	4.67	1	18	The present study	6.23	1	18	Wang, Huang, Zhou, & Cai (2019)	4.23529	1	17	17	30.11
418	钱包	3.72	1	18	The present study	6.53	1	18	Wang, Huang, Zhou, & Cai (2019)	6.47059	1	17	15	29.72
419	靴子	3.94	1	18	The present study	5.87	1	18	Wang, Huang, Zhou, & Cai (2019)	6.58824	1	17	16	14.31
420	仆人	5	1	18	The present study	4.1	1	18	The present study	5.11765	1	17	6	12.16
421	草稿	4.39	1	18	The present study	5.5	1	18	The present study	4.52941	1	17	24	1.79
422	区别	4.67	1	18	The present study	5.2	1	18	The present study	3.41176	1	17	11	34.34
423	盛宴	5.11	1	18	The present study	5	1	18	The present study	4.47059	1	17	21	2.77
424	弯曲	4.56	1	18	The present study	6.47	1	18	Wang, Huang, Zhou, & Cai (2019)	4.41176	1	17	15	3.88
425	花园	3.78	1	18	The present study	5.65	1	18	The present study	5.82353	1	17	14	22.18
426	鼻子	2.56	1	18	The present study	6.25	1	18	The present study	6.82353	1	17	17	40.96
427	羊肉	3.83	1	18	The present study	5.45	1	18	The present study	6.41176	1	17	12	2.09
428	后悔	5.06	1	18	The present study	6.27	1	18	Wang, Huang, Zhou, & Cai (2019)	3.23529	1	17	16	40.48
429	珍珠	4.28	1	18	The present study	5.47	1	18	Wang, Huang, Zhou, & Cai (2019)	6.35294	1	17	19	6.59
430	退款	6.06	1	18	The present study	5.55	1	18	The present study	4.23529	1	17	21	1.94
431	效率	5.44	1	18	The present study	5.4	1	18	The present study	2.82353	1	17	21	5.51
432	测试	4.33	1	18	The present study	5.95	1	18	The present study	4.29412	1	17	17	73.12
433	玉米	3.22	1	18	The present study	6.73	1	18	Wang, Huang, Zhou, & Cai (2019)	6.70588	1	17	11	19.7
434	世纪	4.94	1	18	The present study	5.35	1	18	The present study	3.82353	1	17	11	35.74
435	人口	4.83	1	18	The present study	5.3	1	18	The present study	4.41176	1	17	5	16.54
436	准备	4.28	1	18	The present study	6.41	1	18	Wang, Huang, Zhou, & Cai (2019)	3.47059	1	17	18	661.83
437	气体	5.11	1	18	The present study	5.35	1	18	The present study	4.70588	1	17	11	8.7
438	顾客	4.94	1	18	The present study	6.27	1	18	Wang, Huang, Zhou, & Cai (2019)	5	1	17	19	29.42
439	羽毛	3.89	1	18	The present study	5.4	1	18	The present study	6.11765	1	17	10	6.74
440	新娘	4.33	1	18	The present study	5.1	1	18	The present study	5.88235	1	17	23	26.38
441	地板	3.78	1	18	The present study	5.6	1	18	The present study	6.35294	1	17	14	29.03
442	抢劫	5	1	18	The present study	5.87	1	18	Wang, Huang, Zhou, & Cai (2019)	4.29412	1	17	14	45.94
443	企业	5.33	1	18	The present study	5.1	1	18	The present study	4.64706	1	17	11	12.79
444	服装	4.61	1	18	The present study	5.75	1	18	The present study	5.29412	1	17	20	27.13
445	领带	4.94	1	18	The present study	5.2	1	18	Wang, Huang, Zhou, & Cai (2019)	6.70588	1	17	20	15.23
446	安卓	6.89	1	18	The present study	5.4	1	18	The present study	5.35294	1	17	14	0.45
447	花瓶	4.06	1	18	The present study	5.2	1	18	The present study	6.58824	1	17	17	5.22
448	化石	5.44	1	18	The present study	4.35	1	18	The present study	5.82353	1	17	9	1.34
449	债务	6	1	18	The present study	5.87	1	18	Wang, Huang, Zhou, & Cai (2019)	4	1	17	15	7.72
450	时尚	5.89	1	18	The present study	6.23	1	18	Wang, Huang, Zhou, & Cai (2019)	3.11765	1	17	15	33.12
451	鸡肉	3.44	1	18	The present study	6.05	1	18	The present study	6.17647	1	17	13	14.9
452	流感	5.06	1	18	The present study	5.2	1	18	The present study	4.29412	1	17	23	5.99
453	围巾	3.61	1	18	The present study	5.6	1	18	Wang, Huang, Zhou, & Cai (2019)	6.70588	1	17	10	6.68
454	能力	5.22	1	18	The present study	5.55	1	18	The present study	3.05882	1	17	12	123.29
455	表达	4.94	1	18	The present study	5.4	1	18	The present study	3.05882	1	17	14	40.21
456	火焰	4.17	1	18	The present study	6.2	1	18	Wang, Huang, Zhou, & Cai (2019)	5.35294	1	17	16	12.73
457	艺术	5.44	1	18	The present study	5.1	1	18	The present study	3.23529	1	17	9	42.81
458	梳子	2.94	1	18	The present study	6.05	1	18	The present study	6.70588	1	17	14	2.77
459	厘米	4.11	1	18	The present study	6.35	1	18	The present study	5	1	17	15	4.44
460	大门	2.94	1	18	The present study	6.05	1	18	The present study	6.17647	1	17	6	18
461	火箭	4.83	1	18	The present study	6.07	1	18	Wang, Huang, Zhou, & Cai (2019)	6.11765	1	17	19	15.68
462	电池	4.22	1	18	The present study	5.8	1	18	The present study	6.52941	1	17	11	15.32
463	学习	3.28	1	18	The present study	6.55	1	18	The present study	4.11765	1	17	11	71.1
464	印象	4.67	1	18	The present study	5.55	1	18	The present study	3.05882	1	17	16	52.4
465	平衡	5.11	1	18	The present study	6.4	1	18	Wang, Huang, Zhou, & Cai (2019)	3	1	17	21	18.57
466	公平	4.83	1	18	The present study	6.17	1	18	Wang, Huang, Zhou, & Cai (2019)	2.70588	1	17	9	69.63
467	饺子	3	1	18	The present study	6.86	1	18	Wang, Huang, Zhou, & Cai (2019)	6.58824	1	17	12	1.61
468	牛肉	3.39	1	18	The present study	5.9	1	18	The present study	6.58824	1	17	10	16.04
469	调整	4.94	1	18	The present study	5.35	1	18	The present study	3	1	17	26	18.15
470	革命	5.78	1	18	The present study	4.87	1	18	Wang, Huang, Zhou, & Cai (2019)	2.64706	1	17	17	10.58
471	皮肤	4.39	1	18	The present study	6.79	1	18	Wang, Huang, Zhou, & Cai (2019)	5.76471	1	17	13	34.37
472	惊喜	4.67	1	18	The present study	5.94	1	18	Wang, Huang, Zhou, & Cai (2019)	3.52941	1	17	23	62.87
473	前面	3.22	1	18	The present study	6.6	1	18	Wang, Huang, Zhou, & Cai (2019)	4.29412	1	17	18	64.33
474	深度	4.67	1	18	The present study	5.5	1	18	The present study	3.58824	1	17	20	6.8
475	总统	5.67	1	18	The present study	5.87	1	18	Wang, Huang, Zhou, & Cai (2019)	5.11765	1	17	18	165.41
476	遗憾	5.33	1	18	The present study	6.07	1	18	Wang, Huang, Zhou, & Cai (2019)	2.88235	1	17	28	76.31
477	轮椅	4.61	1	18	The present study	5.27	1	18	Wang, Huang, Zhou, & Cai (2019)	6.41176	1	17	20	11.3
478	灭绝	5.28	1	18	The present study	5.13	1	18	Wang, Huang, Zhou, & Cai (2019)	3.29412	1	17	14	5.6
479	观光	5.67	1	18	The present study	5.2	1	18	The present study	3.70588	1	17	12	3.85
480	台风	5.28	1	18	The present study	4.7	1	18	The present study	5.47059	1	17	9	3.01
481	山峰	4	1	18	The present study	5.25	1	18	The present study	5.94118	1	17	13	1.22
482	分配	5.5	1	18	The present study	5.15	1	18	The present study	3.64706	1	17	14	9.09
483	情感	5.17	1	18	The present study	5.85	1	18	The present study	3.05882	1	17	24	24
484	计划	4.67	1	18	The present study	6.2	1	18	Wang, Huang, Zhou, & Cai (2019)	3.76471	1	17	10	273.32
485	原因	4.11	1	18	The present study	6.47	1	18	Wang, Huang, Zhou, & Cai (2019)	3.17647	1	17	16	233.38
486	任务	4.61	1	18	The present study	6.19	1	18	Wang, Huang, Zhou, & Cai (2019)	3.82353	1	17	11	146.93
487	市场	5.11	1	18	The present study	6.33	1	18	Wang, Huang, Zhou, & Cai (2019)	4.11765	1	17	11	32.13
488	友谊	3.94	1	18	The present study	6.15	1	18	The present study	3.35294	1	17	14	19.41
489	政府	5.28	1	18	The present study	6.47	1	18	Wang, Huang, Zhou, & Cai (2019)	4.35294	1	17	17	105.79
490	气氛	5.11	1	18	The present study	6.19	1	18	Wang, Huang, Zhou, & Cai (2019)	3.47059	1	17	12	19.08
491	海草	6	1	18	The present study	4.05	1	18	The present study	5.64706	1	17	19	0.03
492	打赌	4.67	1	18	The present study	5.81	1	18	Wang, Huang, Zhou, & Cai (2019)	3.58824	1	17	17	47.55
493	节奏	4.78	1	18	The present study	4.75	1	18	The present study	3.58824	1	17	14	14.55
494	感染	5	1	18	The present study	4.9	1	18	The present study	3.11765	1	17	22	36.25
495	箭头	4.11	1	18	The present study	5.86	1	18	Wang, Huang, Zhou, & Cai (2019)	5.52941	1	17	20	1.82
496	超市	3.67	1	18	The present study	6.15	1	18	The present study	6.05882	1	17	17	13.12
497	海边	4.17	1	18	The present study	5.45	1	18	The present study	5.52941	1	17	15	12.97
498	家乡	4.06	1	18	The present study	6.3	1	18	The present study	4.94118	1	17	13	15.29
499	行动	4.44	1	18	The present study	6.5	1	18	Wang, Huang, Zhou, & Cai (2019)	3.41176	1	17	12	190.93
500	儿子	3.22	1	18	The present study	5.65	1	18	The present study	5.47059	1	17	5	330.88
501	耳机	5.61	1	18	The present study	6.05	1	18	The present study	6.70588	1	17	12	5.37
502	饥荒	5.94	1	18	The present study	6	1	18	Wang, Huang, Zhou, & Cai (2019)	4.17647	1	17	14	1.82
503	葬礼	5.28	1	18	The present study	5.07	1	18	Wang, Huang, Zhou, & Cai (2019)	5	1	17	17	34.88
504	庭院	4.56	1	18	The present study	5	1	18	The present study	5.17647	1	17	18	2.53
505	圣人	5.83	1	18	The present study	4.9	1	18	The present study	3.76471	1	17	7	6.83
506	卧室	4.17	1	18	The present study	6.2	1	18	Wang, Huang, Zhou, & Cai (2019)	6	1	17	17	29.99
507	微笑	3.67	1	18	The present study	6.79	1	18	Wang, Huang, Zhou, & Cai (2019)	5.05882	1	17	23	30.61
508	智力	4.67	1	18	The present study	5.45	1	18	The present study	3.17647	1	17	14	5.9
509	宗教	5.94	1	18	The present study	5.69	1	18	Wang, Huang, Zhou, & Cai (2019)	3.52941	1	17	19	25.96
510	灯笼	3.56	1	18	The present study	5.35	1	18	The present study	6.41176	1	17	17	1.07
511	面条	2.67	1	18	The present study	6.2	1	18	The present study	6.76471	1	17	16	8.79
512	烦恼	4.39	1	18	The present study	6.28	1	18	Wang, Huang, Zhou, & Cai (2019)	2.94118	1	17	19	15.59
513	扫帚	3.56	1	18	The present study	5.7	1	18	The present study	6.58824	1	17	14	2.95
514	击败	4.78	1	18	The present study	5.25	1	18	The present study	3.11765	1	17	13	15.47
515	肥皂	3.5	1	18	The present study	6.47	1	18	Wang, Huang, Zhou, & Cai (2019)	6.52941	1	17	15	10.85
516	乡村	3.61	1	18	The present study	5.73	1	18	Wang, Huang, Zhou, & Cai (2019)	5.23529	1	17	10	20.6
517	饮食	4.56	1	18	The present study	6.31	1	18	Wang, Huang, Zhou, & Cai (2019)	4.23529	1	17	16	6.32
518	消化	4.67	1	18	The present study	5.5	1	18	The present study	3.35294	1	17	14	6.68
519	雇佣	5.72	1	18	The present study	5.07	1	18	Wang, Huang, Zhou, & Cai (2019)	3.11765	1	17	19	17.17
520	文学	5.33	1	18	The present study	5.25	1	18	The present study	3.76471	1	17	12	8.23
521	奴隶	5.61	1	18	The present study	5.6	1	18	Wang, Huang, Zhou, & Cai (2019)	4.70588	1	17	13	20.63
522	评估	5.83	1	18	The present study	5.97	1	18	Wang, Huang, Zhou, & Cai (2019)	2.88235	1	17	14	15.98
523	黑色	2.44	1	18	The present study	6.45	1	18	The present study	6.17647	1	17	18	30.44
524	香烟	3.89	1	18	The present study	5.2	1	18	The present study	6.64706	1	17	19	13.15
525	议论	4.72	1	18	The present study	5.25	1	18	The present study	3.41176	1	17	11	3.37
526	入口	3.89	1	18	The present study	5.4	1	18	The present study	5	1	17	5	15.74
527	线索	5.11	1	18	The present study	5.44	1	18	Wang, Huang, Zhou, & Cai (2019)	3.76471	1	17	18	97.39
528	远足	5.83	1	18	The present study	4.2	1	18	The present study	3.58824	1	17	14	2.24
529	继母	5	1	18	The present study	4.05	1	18	The present study	5.17647	1	17	15	3.34
530	谷物	4.61	1	18	The present study	4.75	1	18	The present study	5.17647	1	17	15	2.5
531	分钟	3.5	1	18	The present study	6.79	1	18	Wang, Huang, Zhou, & Cai (2019)	4.23529	1	17	13	328.77
532	犯罪	5.22	1	18	The present study	5.67	1	18	Wang, Huang, Zhou, & Cai (2019)	3.76471	1	17	18	103.41
533	传真	5.94	1	18	The present study	4.3	1	18	The present study	4.76471	1	17	17	7.54
534	信徒	6.44	1	18	The present study	3.65	1	18	The present study	4.35294	1	17	19	7.75
535	长椅	3.89	1	18	The present study	5.25	1	18	The present study	6.35294	1	17	16	2.59
536	米饭	2.61	1	18	The present study	6.15	1	18	The present study	6.82353	1	17	13	4.38
537	骄傲	4.22	1	18	The present study	6.43	1	18	Wang, Huang, Zhou, & Cai (2019)	2.94118	1	17	21	62.42
538	洪水	4.5	1	18	The present study	5.4	1	18	The present study	5.17647	1	17	13	4.47
539	介绍	4.39	1	18	The present study	5.2	1	18	The present study	2.82353	1	17	12	77
540	护照	6.33	1	18	The present study	4.7	1	18	The present study	6	1	17	20	17.11
541	高度	3.94	1	18	The present study	5.95	1	18	The present study	4.41176	1	17	19	19.7
542	猴子	3	1	18	The present study	5.95	1	18	The present study	6.64706	1	17	15	26.56
543	传记	5.33	1	18	The present study	5.1	1	18	The present study	4.76471	1	17	12	2
544	大象	2.94	1	18	The present study	5.15	1	18	The present study	6.70588	1	17	14	12.4
545	汉堡	4.83	1	18	The present study	6.47	1	18	Wang, Huang, Zhou, & Cai (2019)	6.82353	1	17	17	20.9
546	选择	4.22	1	18	The present study	6.5	1	18	Wang, Huang, Zhou, & Cai (2019)	3.29412	1	17	17	235.05
547	奶油	3.72	1	18	The present study	5.7	1	18	The present study	6.35294	1	17	13	14.99
548	美元	5.5	1	18	The present study	5.15	1	18	The present study	5.82353	1	17	13	140.13
549	死亡	4.44	1	18	The present study	5.87	1	18	Wang, Huang, Zhou, & Cai (2019)	3.52941	1	17	9	127.41
550	晚上	2.44	1	18	The present study	6.93	1	18	Wang, Huang, Zhou, & Cai (2019)	4.82353	1	17	14	285.39
551	理发	3.5	1	18	The present study	5.6	1	18	The present study	4.94118	1	17	16	4.2
552	部分	4.22	1	18	The present study	5.8	1	18	Wang, Huang, Zhou, & Cai (2019)	2.76471	1	17	14	155.96
553	干旱	4.61	1	18	The present study	6.03	1	18	Wang, Huang, Zhou, & Cai (2019)	4.29412	1	17	10	1.37
554	歌手	4.5	1	18	The present study	5.75	1	18	The present study	5.41176	1	17	18	41.58
555	长袜	4.06	1	18	The present study	5.73	1	18	Wang, Huang, Zhou, & Cai (2019)	6.47059	1	17	14	1.01
556	惩罚	4.11	1	18	The present study	6.4	1	18	Wang, Huang, Zhou, & Cai (2019)	3.35294	1	17	21	39.62
557	美丽	3.28	1	18	The present study	5.8	1	18	The present study	3.58824	1	17	16	75.83
558	同情	4.39	1	18	The present study	5.55	1	18	The present study	2.94118	1	17	17	24.8
559	地面	3.39	1	18	The present study	5.95	1	18	The present study	5.41176	1	17	15	16.87
560	机器	4.44	1	18	The present study	5.25	1	18	The present study	5.29412	1	17	22	50.94
561	概念	5.11	1	18	The present study	5.44	1	18	Wang, Huang, Zhou, & Cai (2019)	2.17647	1	17	21	10.61
562	网球	5.06	1	18	The present study	4.75	1	18	The present study	6.47059	1	17	17	10.16
563	补充	4.78	1	18	The present study	6.13	1	18	Wang, Huang, Zhou, & Cai (2019)	2.70588	1	17	13	9.09
564	铅笔	2.67	1	18	The present study	6.25	1	18	The present study	6.76471	1	17	20	7.27
565	玻璃	3.22	1	18	The present study	5.4	1	18	The present study	6.41176	1	17	22	33.77
566	蒸汽	5.28	1	18	The present study	5.83	1	18	Wang, Huang, Zhou, & Cai (2019)	5.58824	1	17	20	3.64
567	袖子	3.33	1	18	The present study	5.9	1	18	The present study	6.58824	1	17	13	4.86
568	发明	4.5	1	18	The present study	5.1	1	18	The present study	3.29412	1	17	13	28.62
569	牛奶	2.89	1	18	The present study	6.15	1	18	The present study	6.70588	1	17	9	26.47
570	职业	4.83	1	18	The present study	6.79	1	18	Wang, Huang, Zhou, & Cai (2019)	3.76471	1	17	16	58.58
571	同事	5.67	1	18	The present study	5.15	1	18	The present study	4.70588	1	17	14	41.49
572	区域	5.56	1	18	The present study	6.54	1	18	Wang, Huang, Zhou, & Cai (2019)	3.88235	1	17	15	33.77
573	裙子	2.83	1	18	The present study	6.13	1	18	Wang, Huang, Zhou, & Cai (2019)	6.29412	1	17	15	34.67
574	注射	4.56	1	18	The present study	5.81	1	18	Wang, Huang, Zhou, & Cai (2019)	4.47059	1	17	18	32.73
575	跳舞	3.22	1	18	The present study	6.13	1	18	Wang, Huang, Zhou, & Cai (2019)	5.05882	1	17	27	103.11
576	梦想	4.17	1	18	The present study	6.47	1	18	Wang, Huang, Zhou, & Cai (2019)	3.29412	1	17	24	83.17
577	团队	5.33	1	18	The present study	5.6	1	18	The present study	3.70588	1	17	10	41.05
578	奶酪	5.28	1	18	The present study	4.7	1	18	The present study	6.52941	1	17	18	25.46
579	毒药	4.39	1	18	The present study	4.4	1	18	The present study	5.76471	1	17	18	10.61
580	游戏	2.94	1	18	The present study	6.73	1	18	Wang, Huang, Zhou, & Cai (2019)	5.17647	1	17	18	170.87
581	戏剧	5.39	1	18	The present study	6.43	1	18	Wang, Huang, Zhou, & Cai (2019)	4.64706	1	17	16	14.07
582	地位	4.89	1	18	The present study	5.15	1	18	The present study	2.70588	1	17	13	14.31
583	乘客	4.22	1	18	The present study	6.53	1	18	Wang, Huang, Zhou, & Cai (2019)	5.17647	1	17	19	18.57
584	口袋	3.17	1	18	The present study	6.2	1	18	The present study	6.05882	1	17	14	29.33
585	个人	4.5	1	18	The present study	5.85	1	18	The present study	4.23529	1	17	5	107.22
586	许可	5.11	1	18	The present study	5.1	1	18	The present study	2.94118	1	17	11	16.99
587	早餐	2.89	1	18	The present study	6.2	1	18	The present study	5.88235	1	17	22	37.17
588	鹦鹉	4.11	1	18	The present study	5.2	1	18	The present study	6.35294	1	17	29	3.79
589	传统	5.06	1	18	The present study	6.3	1	18	Wang, Huang, Zhou, & Cai (2019)	2.76471	1	17	16	37.83
590	可乐	3.61	1	18	The present study	6.05	1	18	The present study	6.64706	1	17	10	11.86
591	细胞	6	1	18	The present study	4.85	1	18	The present study	4.94118	1	17	17	14.19
592	拼写	4.22	1	18	The present study	5.4	1	18	The present study	3.70588	1	17	14	4.92
593	战争	4.78	1	18	The present study	5.8	1	18	Wang, Huang, Zhou, & Cai (2019)	4.11765	1	17	15	92.26
594	袋鼠	4.33	1	18	The present study	4.75	1	18	The present study	6.41176	1	17	24	2.12
595	朝代	5.33	1	18	The present study	4.95	1	18	The present study	3.52941	1	17	17	0.21
596	尊重	4.56	1	18	The present study	6.47	1	18	Wang, Huang, Zhou, & Cai (2019)	3	1	17	21	56.64
597	镜子	3	1	18	The present study	6.2	1	18	The present study	6.41176	1	17	19	23.01
598	新郎	4.06	1	18	The present study	5.3	1	18	The present study	5.76471	1	17	21	9.33
599	柠檬	4.67	1	18	The present study	5.3	1	18	The present study	6.64706	1	17	26	9.66
600	稻草	4.33	1	18	The present study	6.1	1	18	Wang, Huang, Zhou, & Cai (2019)	6	1	17	24	2.98
601	汽车	3.22	1	18	The present study	6.6	1	18	Wang, Huang, Zhou, & Cai (2019)	6.47059	1	17	11	70.74
602	喜剧	5.28	1	18	The present study	6.53	1	18	Wang, Huang, Zhou, & Cai (2019)	4.47059	1	17	22	24.35
603	熟人	4.33	1	18	The present study	5.7	1	18	The present study	4.58824	1	17	17	7.09
604	麻雀	3.33	1	18	The present study	5.7	1	18	The present study	6.47059	1	17	22	1.76
605	经理	5.33	1	18	The present study	4.85	1	18	The present study	4.88235	1	17	19	52.02
606	熊猫	3.67	1	18	The present study	6.33	1	18	Wang, Huang, Zhou, & Cai (2019)	6.64706	1	17	25	6.05
607	白色	2.44	1	18	The present study	6.35	1	18	The present study	6.11765	1	17	11	26.23
608	校长	3.39	1	18	The present study	6.13	1	18	Wang, Huang, Zhou, & Cai (2019)	5.58824	1	17	14	27.78
609	社交	5.94	1	18	The present study	5.25	1	18	The present study	3.64706	1	17	13	15.59
610	数据	6	1	18	The present study	5.5	1	18	The present study	4.11765	1	17	24	33.77
611	健康	4.33	1	18	The present study	6.6	1	18	Wang, Huang, Zhou, & Cai (2019)	3.47059	1	17	21	64.63
612	眉毛	3.22	1	18	The present study	6.47	1	18	Wang, Huang, Zhou, & Cai (2019)	6.64706	1	17	13	6.98
613	背景	4.89	1	18	The present study	6.86	1	18	Wang, Huang, Zhou, & Cai (2019)	3.47059	1	17	21	24.77
614	苹果	2.56	1	18	The present study	6.35	1	18	The present study	6.82353	1	17	16	22.83
615	金子	3.56	1	18	The present study	5.5	1	18	The present study	6.29412	1	17	11	12.67
616	铁轨	4.78	1	18	The present study	4.9	1	18	The present study	6.35294	1	17	16	3.31
617	蚊子	3	1	18	The present study	5.9	1	18	The present study	6.64706	1	17	13	3.82
618	侄女	4.5	1	18	The present study	5.2	1	18	The present study	5.41176	1	17	11	8.08
619	种子	3.39	1	18	The present study	5.2	1	18	The present study	5.47059	1	17	12	6.11
620	行星	5.33	1	18	The present study	4.75	1	18	The present study	5.35294	1	17	15	10.31
621	今天	2.67	1	18	The present study	6.4	1	18	The present study	4.05882	1	17	8	737.78
622	限制	5.28	1	18	The present study	5.63	1	18	Wang, Huang, Zhou, & Cai (2019)	2.94118	1	17	16	19.55
623	幸运	4.5	1	18	The present study	6.67	1	18	Wang, Huang, Zhou, & Cai (2019)	2.70588	1	17	15	104.33
624	请求	4.44	1	18	The present study	6.25	1	18	Wang, Huang, Zhou, & Cai (2019)	3.05882	1	17	17	49.63
625	胡子	3.28	1	18	The present study	5.4	1	18	The present study	6.29412	1	17	12	23.49
626	海鸥	4.5	1	18	The present study	4.25	1	18	The present study	6.29412	1	17	19	2.8
627	秋天	3.22	1	18	The present study	6.63	1	18	Wang, Huang, Zhou, & Cai (2019)	5.35294	1	17	13	7.57
628	鼓励	4.06	1	18	The present study	6.47	1	18	Wang, Huang, Zhou, & Cai (2019)	3.17647	1	17	20	18.81
629	耳朵	2.5	1	18	The present study	5.95	1	18	The present study	6.70588	1	17	12	34.91
630	章节	4.83	1	18	The present study	5.25	1	18	The present study	4.52941	1	17	16	1.43
631	宣布	4.89	1	18	The present study	6.71	1	18	Wang, Huang, Zhou, & Cai (2019)	3.52941	1	17	14	44.77
632	国籍	5.61	1	18	The present study	5.45	1	18	The present study	4.29412	1	17	28	1.55
633	评论	5.28	1	18	The present study	5.4	1	18	The present study	3.41176	1	17	13	19.47
634	大使	6.56	1	18	The present study	4.1	1	18	The present study	4.76471	1	17	11	11.15
635	残酷	5.5	1	18	The present study	5.53	1	18	Wang, Huang, Zhou, & Cai (2019)	2.76471	1	17	23	16.13
636	知识	3.94	1	18	The present study	5.55	1	18	The present study	3.23529	1	17	15	17.08
637	学生	3.06	1	18	The present study	6.6	1	18	The present study	5.41176	1	17	13	87.7
638	蘑菇	3.28	1	18	The present study	5.5	1	18	The present study	6.52941	1	17	30	6.68
639	手腕	3.61	1	18	The present study	5.8	1	18	Wang, Huang, Zhou, & Cai (2019)	6.52941	1	17	16	11.03
640	王子	3.39	1	18	The present study	5.1	1	18	The present study	5	1	17	7	31.93
641	宠物	4.22	1	18	The present study	5.4	1	18	The present study	5.58824	1	17	16	19.67
642	豌豆	3.83	1	18	The present study	4.85	1	18	The present study	6.35294	1	17	22	3.07
643	短语	5.06	1	18	The present study	5.45	1	18	The present study	4.35294	1	17	21	1.1
644	兴奋	4.39	1	18	The present study	6.53	1	18	Wang, Huang, Zhou, & Cai (2019)	3.17647	1	17	14	74.64
645	设备	5.61	1	18	The present study	5.15	1	18	The present study	4.94118	1	17	14	33
646	地图	4.28	1	18	The present study	5.75	1	18	The present study	5.76471	1	17	14	35.95
647	喷泉	4.56	1	18	The present study	5.3	1	18	The present study	6.05882	1	17	22	5.6
648	假设	5.78	1	18	The present study	5.53	1	18	Wang, Huang, Zhou, & Cai (2019)	3	1	17	17	33.48
649	菠萝	3.78	1	18	The present study	5.75	1	18	The present study	6.82353	1	17	22	4.08
650	会计	5.89	1	18	The present study	4.75	1	18	The present study	4.82353	1	17	10	8.94
651	画廊	6.06	1	18	The present study	4.35	1	18	The present study	5.47059	1	17	19	8.53
652	来源	5.44	1	18	The present study	6	1	18	Wang, Huang, Zhou, & Cai (2019)	2.94118	1	17	20	17.89
653	情况	4.67	1	18	The present study	6.6	1	18	Wang, Huang, Zhou, & Cai (2019)	2.76471	1	17	18	318.16
654	不同	3.72	1	18	The present study	6.43	1	18	Wang, Huang, Zhou, & Cai (2019)	3	1	17	10	151.64
655	联盟	6.06	1	18	The present study	6	1	18	Wang, Huang, Zhou, & Cai (2019)	3.88235	1	17	25	33.62
656	种类	4.94	1	18	The present study	5.3	1	18	The present study	3.82353	1	17	18	4.2
657	原子	6.61	1	18	The present study	4.4	1	18	The present study	4.88235	1	17	13	3.4
658	测量	5.5	1	18	The present study	4.9	1	18	The present study	3.64706	1	17	21	6.29
659	拉链	3.61	1	18	The present study	5.65	1	18	The present study	6.41176	1	17	20	6.02
660	今晚	3.61	1	18	The present study	6.92	1	18	Wang, Huang, Zhou, & Cai (2019)	4.23529	1	17	15	422.64
661	头痛	3.83	1	18	The present study	5.75	1	18	The present study	4.41176	1	17	17	11.72
662	瀑布	4.11	1	18	The present study	5.1	1	18	The present study	6.23529	1	17	23	4.56
663	渔夫	4.28	1	18	The present study	4.9	1	18	The present study	5.47059	1	17	15	3.52
664	吸引	4.83	1	18	The present study	5.35	1	18	The present study	3.11765	1	17	10	48.02
665	早晨	2.89	1	18	The present study	6.33	1	18	Wang, Huang, Zhou, & Cai (2019)	4.64706	1	17	17	30.64
666	情节	4.89	1	18	The present study	5.2	1	18	The present study	3.52941	1	17	16	14.46
667	废除	5.61	1	18	The present study	5.1	1	18	The present study	3.17647	1	17	17	3.43
668	交流	4.72	1	18	The present study	6.57	1	18	Wang, Huang, Zhou, & Cai (2019)	3.35294	1	17	16	29.21
669	折扣	5.22	1	18	The present study	5.7	1	18	The present study	3.82353	1	17	13	3.34
670	表演	4.17	1	18	The present study	6.2	1	18	Wang, Huang, Zhou, & Cai (2019)	4.17647	1	17	22	198.47
671	竞争	4.67	1	18	The present study	5.65	1	18	The present study	3.64706	1	17	16	30.82
672	蝴蝶	2.94	1	18	The present study	6.27	1	18	Wang, Huang, Zhou, & Cai (2019)	6.58824	1	17	30	11.72
673	寺庙	4.22	1	18	The present study	5.93	1	18	Wang, Huang, Zhou, & Cai (2019)	6.47059	1	17	14	2.3
674	明天	2.67	1	18	The present study	6.4	1	18	The present study	4.23529	1	17	12	301.31
675	离婚	4.89	1	18	The present study	5.25	1	18	The present study	3.94118	1	17	21	56.85
676	事故	5.11	1	18	The present study	6.5	1	18	Wang, Huang, Zhou, & Cai (2019)	3.64706	1	17	17	42.84
677	日历	3.94	1	18	The present study	5.65	1	18	The present study	6.11765	1	17	8	5.04
678	邻居	3.61	1	18	The present study	6.3	1	18	Wang, Huang, Zhou, & Cai (2019)	5.47059	1	17	15	53.75
679	权威	5.72	1	18	The present study	5.05	1	18	The present study	3.11765	1	17	15	7.04
680	角落	4	1	18	The present study	5.3	1	18	The present study	4.64706	1	17	19	19.11
681	坚果	5.22	1	18	The present study	5.3	1	18	The present study	5.76471	1	17	15	5.13
682	海岸	4.78	1	18	The present study	5.19	1	18	Wang, Huang, Zhou, & Cai (2019)	5.23529	1	17	18	21.67
683	力量	4.28	1	18	The present study	6.47	1	18	Wang, Huang, Zhou, & Cai (2019)	3.58824	1	17	14	93.9
684	小说	5.06	1	18	The present study	5.85	1	18	The present study	4.70588	1	17	12	28.94
685	自由	5.06	1	18	The present study	6.53	1	18	Wang, Huang, Zhou, & Cai (2019)	2.64706	1	17	11	114.71
686	收获	4.67	1	18	The present study	6.27	1	18	Wang, Huang, Zhou, & Cai (2019)	3.17647	1	17	16	13.09
687	细节	5.33	1	18	The present study	6.2	1	18	Wang, Huang, Zhou, & Cai (2019)	3.41176	1	17	13	41.73
688	公主	3.33	1	18	The present study	6.17	1	18	Wang, Huang, Zhou, & Cai (2019)	4.82353	1	17	9	36.34
689	笼子	3.61	1	18	The present study	5.33	1	18	Wang, Huang, Zhou, & Cai (2019)	6	1	17	14	10.14
690	胜利	4.06	1	18	The present study	6.5	1	18	Wang, Huang, Zhou, & Cai (2019)	3.35294	1	17	16	52.73
691	女儿	3	1	18	The present study	6.25	1	18	The present study	5.52941	1	17	5	251.89
692	司机	3.89	1	18	The present study	6.6	1	18	Wang, Huang, Zhou, & Cai (2019)	5.47059	1	17	11	46.2
693	口音	5.61	1	18	The present study	5.6	1	18	The present study	4.05882	1	17	12	16.45
694	合作	4.83	1	18	The present study	6.13	1	18	Wang, Huang, Zhou, & Cai (2019)	3.41176	1	17	13	99.68
695	蚂蚁	3.11	1	18	The present study	5.8	1	18	Wang, Huang, Zhou, & Cai (2019)	6.47059	1	17	18	7.39
696	羊毛	3.83	1	18	The present study	5.2	1	18	The present study	6.47059	1	17	10	2.21
697	发展	5.06	1	18	The present study	5.25	1	18	The present study	2.88235	1	17	15	49.19
698	道歉	3.72	1	18	The present study	5.75	1	18	The present study	4.05882	1	17	26	102.51
699	听力	5.17	1	18	The present study	5.85	1	18	The present study	4.35294	1	17	9	3.31
700	颧骨	5.89	1	18	The present study	4.75	1	18	The present study	6.29412	1	17	32	1.52
701	玩笑	4.22	1	18	The present study	6.25	1	18	Wang, Huang, Zhou, & Cai (2019)	3.35294	1	17	18	147.05
702	餐馆	4.11	1	18	The present study	5.75	1	18	The present study	5.70588	1	17	27	34.46
703	额头	3.39	1	18	The present study	5.9	1	18	The present study	6.35294	1	17	20	5.48
704	判断	4.61	1	18	The present study	5.93	1	18	Wang, Huang, Zhou, & Cai (2019)	3.23529	1	17	18	25.58
705	家务	4	1	18	The present study	5.8	1	18	The present study	4.41176	1	17	15	4.89
706	队友	4.78	1	18	The present study	5.55	1	18	The present study	4.94118	1	17	8	10.02
707	母鸡	2.94	1	18	The present study	5.8	1	18	The present study	6.41176	1	17	12	1.82
708	房子	3.06	1	18	The present study	6.56	1	18	Wang, Huang, Zhou, & Cai (2019)	6.23529	1	17	11	245.12
709	公民	5.94	1	18	The present study	4.9	1	18	The present study	4.64706	1	17	9	21.43
710	视频	5.33	1	18	The present study	6.82	1	18	Wang, Huang, Zhou, & Cai (2019)	5.52941	1	17	21	22
711	报纸	4	1	18	The present study	6.92	1	18	Wang, Huang, Zhou, & Cai (2019)	6.41176	1	17	14	50.97
712	小偷	3.72	1	18	The present study	5.25	1	18	The present study	5.11765	1	17	14	17.05
713	进入	3.83	1	18	The present study	5.35	1	18	The present study	3.70588	1	17	9	163.65
714	鸭子	2.61	1	18	The present study	6.53	1	18	Wang, Huang, Zhou, & Cai (2019)	6.625	1	17	13	13.24
715	皮革	4.94	1	18	The present study	4.7	1	18	The present study	5.47059	1	17	14	3.22
716	标语	5.22	1	18	The present study	4.95	1	18	The present study	4.94118	1	17	18	3.76
717	物种	5.83	1	18	The present study	4.95	1	18	The present study	3.94118	1	17	17	5.01
718	奖章	4.78	1	18	The present study	5.1	1	18	The present study	5.17647	1	17	20	3.82
719	车站	4.39	1	18	The present study	5.85	1	18	The present study	5.82353	1	17	14	16.25
720	一生	5.17	1	18	The present study	5.5	1	18	The present study	2.64706	1	17	6	72.65
721	服务	5.06	1	18	The present study	6.13	1	18	Wang, Huang, Zhou, & Cai (2019)	3.64706	1	17	13	71.15
722	欣赏	5.11	1	18	The present study	6.37	1	18	Wang, Huang, Zhou, & Cai (2019)	3.23529	1	17	20	37.62
723	硬币	3.44	1	18	The present study	6.86	1	18	Wang, Huang, Zhou, & Cai (2019)	6.35294	1	17	16	16.99
724	采访	5.17	1	18	The present study	6.71	1	18	Wang, Huang, Zhou, & Cai (2019)	3.70588	1	17	14	24.56
725	物理	6.28	1	18	The present study	5.25	1	18	The present study	4.05882	1	17	19	10.85
726	比赛	3.72	1	18	The present study	6.38	1	18	Wang, Huang, Zhou, & Cai (2019)	4.35294	1	17	18	319.74
727	酒精	5.22	1	18	The present study	5	1	18	Wang, Huang, Zhou, & Cai (2019)	6.35294	1	17	24	16.1
728	焦虑	5.94	1	18	The present study	6.07	1	18	Wang, Huang, Zhou, & Cai (2019)	2.88235	1	17	22	11.51
729	手套	3.61	1	18	The present study	5.75	1	18	The present study	6.47059	1	17	14	20.15
730	女性	4.33	1	18	The present study	6.05	1	18	The present study	5.47059	1	17	11	62
731	陷阱	4.56	1	18	The present study	5	1	18	The present study	4.05882	1	17	16	17.86
732	辩论	5.83	1	18	The present study	5	1	18	The present study	3.88235	1	17	22	11.18
733	文明	5.28	1	18	The present study	5.15	1	18	The present study	2.88235	1	17	12	12.46
734	时间	3.56	1	18	The present study	6.67	1	18	Wang, Huang, Zhou, & Cai (2019)	3.11765	1	17	14	915.24
735	方言	5.28	1	18	The present study	5.7	1	18	The present study	4.41176	1	17	11	1.64
736	世界	4.56	1	18	The present study	6.57	1	18	Wang, Huang, Zhou, & Cai (2019)	3.82353	1	17	14	349.4
737	询问	4.83	1	18	The present study	6.36	1	18	Wang, Huang, Zhou, & Cai (2019)	3.29412	1	17	14	18.63
738	丈夫	4.61	1	18	The present study	5.45	1	18	The present study	5.47059	1	17	7	182.28
739	眼睛	2.44	1	18	The present study	6.73	1	18	Wang, Huang, Zhou, & Cai (2019)	6.70588	1	17	24	169.11
740	公寓	5.61	1	18	The present study	6.13	1	18	Wang, Huang, Zhou, & Cai (2019)	5.94118	1	17	16	80.66
741	漂浮	5.72	1	18	The present study	5.06	1	18	Wang, Huang, Zhou, & Cai (2019)	4.05882	1	17	24	3.46
742	歌剧	6.11	1	18	The present study	4.6	1	18	The present study	4.58824	1	17	24	7.39
743	逮捕	5.5	1	18	The present study	5.83	1	18	Wang, Huang, Zhou, & Cai (2019)	3.52941	1	17	21	62.72
744	爵士	6.11	1	18	The present study	5	1	18	Wang, Huang, Zhou, & Cai (2019)	3.76471	1	17	20	31.3
745	产品	5.5	1	18	The present study	5.35	1	18	The present study	4.17647	1	17	15	26.2
746	黎明	4.83	1	18	The present study	6.3	1	18	Wang, Huang, Zhou, & Cai (2019)	3.88235	1	17	23	7.33
747	合唱	4.33	1	18	The present study	5.4	1	18	The present study	4.52941	1	17	17	2.62
748	粉笔	3.44	1	18	The present study	5.7	1	18	The present study	6.70588	1	17	20	1.85
749	闪电	3.78	1	18	The present study	5.45	1	18	The present study	6.17647	1	17	10	16.01
750	建筑	4.44	1	18	The present study	6.33	1	18	Wang, Huang, Zhou, & Cai (2019)	5.70588	1	17	20	31.99
751	文本	5.61	1	18	The present study	5.85	1	18	The present study	4.64706	1	17	9	1.16
752	蔬菜	3.39	1	18	The present study	6.5	1	18	Wang, Huang, Zhou, & Cai (2019)	5.94118	1	17	26	10.37
753	桃子	2.72	1	18	The present study	6.25	1	18	Wang, Huang, Zhou, & Cai (2019)	6.82353	1	17	13	4.68
754	雨伞	2.94	1	18	The present study	6.3	1	18	The present study	6.82353	1	17	14	2.06
755	类型	5.17	1	18	The present study	5.35	1	18	The present study	2.82353	1	17	18	26.35
756	正义	5.78	1	18	The present study	5	1	18	The present study	2.76471	1	17	8	24.53
757	幸福	4.61	1	18	The present study	5.75	1	18	The present study	2.88235	1	17	21	64.12
758	法律	5.28	1	18	The present study	6.53	1	18	Wang, Huang, Zhou, & Cai (2019)	3.76471	1	17	17	90.74
759	咳嗽	3.56	1	18	The present study	6.27	1	18	Wang, Huang, Zhou, & Cai (2019)	5	1	17	23	5.66
760	山脊	5.83	1	18	The present study	4.31	1	18	Wang, Huang, Zhou, & Cai (2019)	5.23529	1	17	13	2.62
761	洞穴	5.28	1	18	The present study	5.07	1	18	Wang, Huang, Zhou, & Cai (2019)	5.64706	1	17	14	7.69
762	冒险	4.39	1	18	The present study	6.47	1	18	Wang, Huang, Zhou, & Cai (2019)	3.23529	1	17	18	52.97
763	邮费	5.22	1	18	The present study	5.35	1	18	The present study	4.64706	1	17	16	0.15
764	卡片	3.17	1	18	The present study	5.55	1	18	The present study	5.64706	1	17	9	13.86
765	材料	4.83	1	18	The present study	5.67	1	18	Wang, Huang, Zhou, & Cai (2019)	4	1	17	17	21.82
766	名声	5.5	1	18	The present study	5.15	1	18	The present study	2.88235	1	17	13	13.56
767	温室	5.5	1	18	The present study	4.6	1	18	The present study	4.70588	1	17	21	2.21
768	预测	5.11	1	18	The present study	4.9	1	18	The present study	2.94118	1	17	19	14.87
769	决定	4.17	1	18	The present study	6.27	1	18	Wang, Huang, Zhou, & Cai (2019)	2.76471	1	17	14	307.57
770	女神	6.11	1	18	The present study	5.3	1	18	The present study	4.58824	1	17	12	14.58
771	药丸	3.72	1	18	The present study	5.25	1	18	The present study	5.94118	1	17	12	4.68
772	宇宙	4.72	1	18	The present study	6.85	1	18	Wang, Huang, Zhou, & Cai (2019)	4.52941	1	17	14	30.08
773	手指	2.11	1	18	The present study	6.25	1	18	The present study	6.64706	1	17	13	29.93
774	海报	4.83	1	18	The present study	5.9	1	18	The present study	6.05882	1	17	17	8.32
775	棕色	2.83	1	18	The present study	5.8	1	18	The present study	6	1	17	18	12.46
776	城镇	3.83	1	18	The present study	5.7	1	18	The present study	5.29412	1	17	24	8.7
777	营救	5	1	18	The present study	4.7	1	18	The present study	3.29412	1	17	22	6.89
778	地方	3.61	1	18	The present study	6.67	1	18	Wang, Huang, Zhou, & Cai (2019)	3.52941	1	17	10	696.29
779	停车	4.06	1	18	The present study	5.85	1	18	The present study	4.47059	1	17	15	47.19
780	中午	2.5	1	18	The present study	6.4	1	18	The present study	4.11765	1	17	8	18.99
781	滑板	4.5	1	18	The present study	5.1	1	18	The present study	6.47059	1	17	20	7.72
782	家庭	3.83	1	18	The present study	6.73	1	18	Wang, Huang, Zhou, & Cai (2019)	4.64706	1	17	19	149.55
783	雕塑	4.78	1	18	The present study	6.3	1	18	Wang, Huang, Zhou, & Cai (2019)	5.58824	1	17	29	6.11
784	侦探	5.39	1	18	The present study	6.23	1	18	Wang, Huang, Zhou, & Cai (2019)	5.11765	1	17	19	55.71
785	目录	4.28	1	18	The present study	5.95	1	18	The present study	4.52941	1	17	13	6.08
786	住宿	4.83	1	18	The present study	5.55	1	18	The present study	4.17647	1	17	18	2.62
787	韵律	5.67	1	18	The present study	4.4	1	18	The present study	2.88235	1	17	22	1.13
788	经验	4.83	1	18	The present study	5.5	1	18	The present study	2.29412	1	17	18	43.61
789	贡献	4.83	1	18	The present study	5.5	1	18	The present study	2.64706	1	17	20	14.31
790	蜡烛	3.44	1	18	The present study	6.1	1	18	Wang, Huang, Zhou, & Cai (2019)	6.52941	1	17	24	15.29
791	精神	4.94	1	18	The present study	6.27	1	18	Wang, Huang, Zhou, & Cai (2019)	2.70588	1	17	23	122.19
792	毕业	5.22	1	18	The present study	6.47	1	18	Wang, Huang, Zhou, & Cai (2019)	3.76471	1	17	11	48.83
793	禁止	3.94	1	18	The present study	6.27	1	18	Wang, Huang, Zhou, & Cai (2019)	3.47059	1	17	17	26.71
794	字典	3.44	1	18	The present study	6.05	1	18	The present study	6.17647	1	17	14	4.23
795	散文	5.61	1	18	The present study	5.15	1	18	The present study	5	1	17	16	0.98
796	英镑	6.17	1	18	The present study	4.55	1	18	The present study	5.47059	1	17	23	9.3
797	鲨鱼	4.39	1	18	The present study	4.75	1	18	The present study	6.35294	1	17	23	18.57
798	工具	3.94	1	18	The present study	5.45	1	18	The present study	4.88235	1	17	11	31.15
799	火炉	3.94	1	18	The present study	4.7	1	18	The present study	6.23529	1	17	12	2.06
800	护士	3.44	1	18	The present study	6.2	1	18	Wang, Huang, Zhou, & Cai (2019)	6.05882	1	17	10	40.69
801	操场	3.44	1	18	The present study	6.35	1	18	The present study	5.88235	1	17	22	4.14
802	高兴	2.83	1	18	The present study	6.47	1	18	Wang, Huang, Zhou, & Cai (2019)	3.23529	1	17	16	491.26
803	打扰	4.39	1	18	The present study	5.93	1	18	Wang, Huang, Zhou, & Cai (2019)	2.88235	1	17	12	98.13
804	冬天	2.67	1	18	The present study	6.93	1	18	Wang, Huang, Zhou, & Cai (2019)	4.47059	1	17	9	13
805	航班	6	1	18	The present study	5.25	1	18	Wang, Huang, Zhou, & Cai (2019)	4.64706	1	17	20	26.26
806	疼痛	4	1	18	The present study	6.3	1	18	Wang, Huang, Zhou, & Cai (2019)	3.41176	1	17	22	16.04
807	恐慌	4.83	1	18	The present study	6.03	1	18	Wang, Huang, Zhou, & Cai (2019)	3.17647	1	17	22	11
808	名誉	5.44	1	18	The present study	5.35	1	18	The present study	2.52941	1	17	19	8.47
809	走廊	3.83	1	18	The present study	5.95	1	18	The present study	5.70588	1	17	18	23.4
810	石头	2.39	1	18	The present study	6.27	1	18	Wang, Huang, Zhou, & Cai (2019)	6.47059	1	17	10	41.88
811	笔记	4.44	1	18	The present study	6.15	1	18	The present study	5.11765	1	17	15	8.47
812	教练	5.67	1	18	The present study	5.3	1	18	The present study	5.17647	1	17	19	60.9
813	展览	5.39	1	18	The present study	5.3	1	18	The present study	4.64706	1	17	19	7.48
814	村庄	3.67	1	18	The present study	6.71	1	18	Wang, Huang, Zhou, & Cai (2019)	5.23529	1	17	13	10.05
815	卫星	5.72	1	18	The present study	4.85	1	18	The present study	5.23529	1	17	12	26.86
816	发烧	3	1	18	The present study	5.8	1	18	The present study	3.52941	1	17	15	8.7
817	大陆	4.89	1	18	The present study	5.25	1	18	The present study	4.47059	1	17	10	9.51
818	便利	5.17	1	18	The present study	5.7	1	18	The present study	2.52941	1	17	16	6.89
819	跳跃	3.78	1	18	The present study	5.5	1	18	The present study	4.29412	1	17	24	11.39
820	重复	3.78	1	18	The present study	5.75	1	18	The present study	3.35294	1	17	18	37.62
821	嘴唇	2.78	1	18	The present study	6.4	1	18	Wang, Huang, Zhou, & Cai (2019)	6.70588	1	17	26	15.44
822	冲突	4.67	1	18	The present study	6.13	1	18	Wang, Huang, Zhou, & Cai (2019)	3.35294	1	17	15	17.8
823	棉花	3.78	1	18	The present study	6.13	1	18	Wang, Huang, Zhou, & Cai (2019)	6.11765	1	17	19	5.6
824	百万	5.06	1	18	The present study	5.47	1	18	Wang, Huang, Zhou, & Cai (2019)	3.70588	1	17	9	24.8
825	广播	4.39	1	18	The present study	5.15	1	18	The present study	4.76471	1	17	18	22.12
826	野餐	4.89	1	18	The present study	4.75	1	18	The present study	4.88235	1	17	27	7.57
827	地铁	6.33	1	18	The present study	6.53	1	18	Wang, Huang, Zhou, & Cai (2019)	6.05882	1	17	16	18.63
828	先生	4.61	1	18	The present study	6.13	1	18	Wang, Huang, Zhou, & Cai (2019)	4.47059	1	17	11	1396.99
829	对话	4.33	1	18	The present study	5.75	1	18	The present study	3.64706	1	17	13	21.34
830	海军	5.11	1	18	The present study	4.55	1	18	The present study	5.17647	1	17	16	30.97
831	店主	4.67	1	18	The present study	6.13	1	18	Wang, Huang, Zhou, & Cai (2019)	5.23529	1	17	13	4.38
832	头骨	5.83	1	18	The present study	4.33	1	18	Wang, Huang, Zhou, & Cai (2019)	6.23529	1	17	14	9.06
833	命令	4.56	1	18	The present study	6.37	1	18	Wang, Huang, Zhou, & Cai (2019)	3.47059	1	17	13	93.81
834	妻子	4.11	1	18	The present study	6.13	1	18	Wang, Huang, Zhou, & Cai (2019)	5.82353	1	17	11	193.58
835	分析	5.22	1	18	The present study	5.65	1	18	The present study	3.05882	1	17	12	45.34
836	屋顶	3.56	1	18	The present study	6.47	1	18	Wang, Huang, Zhou, & Cai (2019)	5.82353	1	17	17	23.79
837	信用	5.11	1	18	The present study	5.5	1	18	The present study	2.88235	1	17	14	5.4
838	英雄	4.06	1	18	The present study	6.6	1	18	Wang, Huang, Zhou, & Cai (2019)	4.29412	1	17	20	82.84
839	母亲	2.72	1	18	The present study	6.8	1	18	Wang, Huang, Zhou, & Cai (2019)	6.11765	1	17	14	184.67
840	兴趣	3.94	1	18	The present study	6.4	1	18	Wang, Huang, Zhou, & Cai (2019)	2.94118	1	17	21	116.91
841	历史	4.83	1	18	The present study	5.65	1	18	The present study	3.52941	1	17	9	69.31
842	签名	4.83	1	18	The present study	6.07	1	18	Wang, Huang, Zhou, & Cai (2019)	4.76471	1	17	19	33.18
843	耐心	4.56	1	18	The present study	6.47	1	18	Wang, Huang, Zhou, & Cai (2019)	2.82353	1	17	13	27.1
844	误解	5.5	1	18	The present study	5.5	1	18	The present study	2.58824	1	17	22	11.48
845	骨头	3.56	1	18	The present study	6.33	1	18	Wang, Huang, Zhou, & Cai (2019)	5.76471	1	17	14	31.15
846	邀请	4.78	1	18	The present study	6.07	1	18	Wang, Huang, Zhou, & Cai (2019)	3.41176	1	17	26	79.32
847	尺寸	4.56	1	18	The present study	5.25	1	18	The present study	4.05882	1	17	7	7.54
848	机场	5.44	1	18	The present study	5.5	1	18	The present study	5.70588	1	17	12	48.71
849	女王	4.72	1	18	The present study	4.7	1	18	The present study	5.05882	1	17	7	36.07
850	解释	4.61	1	18	The present study	6.6	1	18	Wang, Huang, Zhou, & Cai (2019)	2.88235	1	17	25	181.48
851	矩形	4.67	1	18	The present study	5.65	1	18	The present study	5.47059	1	17	16	0.24
852	温度	4	1	18	The present study	6.15	1	18	The present study	4.47059	1	17	21	12.73
853	词汇	5	1	18	The present study	6.4	1	18	Wang, Huang, Zhou, & Cai (2019)	4.41176	1	17	12	3.7
854	装饰	4.78	1	18	The present study	5.93	1	18	Wang, Huang, Zhou, & Cai (2019)	4.29412	1	17	20	15.05
855	欲望	6	1	18	The present study	6.37	1	18	Wang, Huang, Zhou, & Cai (2019)	2.88235	1	17	22	17.35
856	公司	5.11	1	18	The present study	6.47	1	18	Wang, Huang, Zhou, & Cai (2019)	4.82353	1	17	9	299.46
857	狮子	2.94	1	18	The present study	6.33	1	18	Wang, Huang, Zhou, & Cai (2019)	6.52941	1	17	12	12.76
858	害羞	3.83	1	18	The present study	6.13	1	18	Wang, Huang, Zhou, & Cai (2019)	2.94118	1	17	20	16.13
859	背心	3.33	1	18	The present study	5.45	1	18	The present study	6.05882	1	17	13	4.11
860	水手	5.06	1	18	The present study	4.55	1	18	The present study	5.64706	1	17	8	8.88
861	轶事	6.39	1	18	The present study	4.2	1	18	The present study	3.41176	1	17	17	1.28
862	编辑	5.67	1	18	The present study	6.2	1	18	Wang, Huang, Zhou, & Cai (2019)	4.23529	1	17	25	18.93
863	火鸡	5.61	1	18	The present study	5.67	1	18	Wang, Huang, Zhou, & Cai (2019)	6.05882	1	17	11	14.28
864	巧合	5	1	18	The present study	5.05	1	18	The present study	2.52941	1	17	11	21.11
865	学者	6.06	1	18	The present study	5.6	1	18	The present study	4.47059	1	17	16	5.6
866	气候	5.83	1	18	The present study	5.7	1	18	The present study	3.70588	1	17	14	4.65
867	咖啡	5.39	1	18	The present study	5.65	1	18	The present study	6.17647	1	17	19	125.05
868	睡觉	2.17	1	18	The present study	6.88	1	18	Wang, Huang, Zhou, & Cai (2019)	5.11765	1	17	22	119.21
869	电梯	4.17	1	18	The present study	6.63	1	18	Wang, Huang, Zhou, & Cai (2019)	6.47059	1	17	16	30.55
870	事实	4.61	1	18	The present study	5.85	1	18	The present study	3.29412	1	17	16	149.91
871	哭泣	3.33	1	18	The present study	6.47	1	18	Wang, Huang, Zhou, & Cai (2019)	4.47059	1	17	18	13.95
872	污染	5.28	1	18	The present study	6.27	1	18	Wang, Huang, Zhou, & Cai (2019)	3.88235	1	17	15	11.86
873	化妆	5.44	1	18	The present study	6.35	1	18	The present study	4.88235	1	17	10	17.77
874	叶子	2.89	1	18	The present study	6.47	1	18	Wang, Huang, Zhou, & Cai (2019)	6.29412	1	17	8	3.61
875	仁慈	5	1	18	The present study	5.93	1	18	Wang, Huang, Zhou, & Cai (2019)	3	1	17	17	15.23
876	酒馆	5.44	1	18	The present study	4.85	1	18	The present study	5.17647	1	17	21	6.68
877	花生	3.06	1	18	The present study	5.65	1	18	The present study	6.70588	1	17	12	9.09
878	决心	4.67	1	18	The present study	5.45	1	18	The present study	3	1	17	10	11.86
879	尊严	5.17	1	18	The present study	6.47	1	18	Wang, Huang, Zhou, & Cai (2019)	2.88235	1	17	19	13.77
880	音乐	3.28	1	18	The present study	6.44	1	18	Wang, Huang, Zhou, & Cai (2019)	4.88235	1	17	14	142.37
881	画家	3.89	1	18	The present study	5.05	1	18	The present study	5.35294	1	17	18	8.79
882	日期	3.72	1	18	The present study	5.8	1	18	The present study	4.52941	1	17	16	15.5
883	黄油	5.83	1	18	The present study	4.6	1	18	The present study	6.11765	1	17	19	8.64
884	混合	5	1	18	The present study	5.3	1	18	The present study	3.58824	1	17	17	16.75
885	成就	5.56	1	18	The present study	5.45	1	18	The present study	3.11765	1	17	18	18.78
886	雪茄	6.17	1	18	The present study	5.6	1	18	Wang, Huang, Zhou, & Cai (2019)	5.82353	1	17	19	11.12
887	银行	4.33	1	18	The present study	6.25	1	18	Wang, Huang, Zhou, & Cai (2019)	5.76471	1	17	17	89.52
888	工厂	4.28	1	18	The present study	5.4	1	18	The present study	5.64706	1	17	5	29.57
889	奖金	4.89	1	18	The present study	6	1	18	The present study	4.58824	1	17	17	16.93
890	锻炼	4.06	1	18	The present study	6.33	1	18	Wang, Huang, Zhou, & Cai (2019)	3.64706	1	17	23	13.62
891	成员	4.83	1	18	The present study	5.5	1	18	The present study	3.82353	1	17	13	62.24
892	地理	5.83	1	18	The present study	5.65	1	18	The present study	3.88235	1	17	17	4.38
893	剪刀	3	1	18	The present study	6.53	1	18	Wang, Huang, Zhou, & Cai (2019)	6.58824	1	17	13	11.6
894	支持	4.33	1	18	The present study	5.75	1	18	The present study	3.17647	1	17	13	114.5
895	胶囊	4.61	1	18	The present study	5.25	1	18	The present study	5.88235	1	17	32	1.61
896	电脑	4.89	1	18	The present study	6.53	1	18	Wang, Huang, Zhou, & Cai (2019)	6.76471	1	17	15	95.69
897	项链	4.33	1	18	The present study	5.81	1	18	Wang, Huang, Zhou, & Cai (2019)	6.70588	1	17	21	19.97
898	灰尘	3.56	1	18	The present study	6.2	1	18	Wang, Huang, Zhou, & Cai (2019)	5.11765	1	17	12	4.53
899	面粉	3.5	1	18	The present study	6.86	1	18	Wang, Huang, Zhou, & Cai (2019)	6.35294	1	17	19	2.83
900	绷带	5.11	1	18	The present study	4.85	1	18	The present study	6.29412	1	17	20	5.46
901	神经	5.83	1	18	The present study	4.5	1	18	The present study	3.58824	1	17	17	42.72
902	杰作	5.44	1	18	The present study	4.85	1	18	The present study	3.47059	1	17	15	7.93
903	爱好	4.22	1	18	The present study	5.9	1	18	The present study	3.41176	1	17	16	13.47
904	英里	6.06	1	18	The present study	4.25	1	18	The present study	4.47059	1	17	15	58.99
905	教室	2.94	1	18	The present study	6.4	1	18	The present study	6.11765	1	17	20	11.24
906	沙子	3	1	18	The present study	5.65	1	18	The present study	6.23529	1	17	10	7.96
907	和平	4.72	1	18	The present study	5.55	1	18	The present study	3.23529	1	17	13	37.62
908	现实	5	1	18	The present study	5.55	1	18	The present study	3.11765	1	17	16	66.27
909	矿物	5.94	1	18	The present study	4.3	1	18	The present study	5.23529	1	17	16	1.22
910	原则	5.72	1	18	The present study	5.55	1	18	The present study	2.76471	1	17	16	19.76
911	黑板	2.94	1	18	The present study	6.3	1	18	The present study	6.47059	1	17	20	2.18
912	福利	5.56	1	18	The present study	5.15	1	18	The present study	3.35294	1	17	20	9.75
913	爸爸	1.33	1	18	The present study	6.5	1	18	The present study	6.23529	1	17	16	653.72
914	蓝色	2.06	1	18	The present study	6.45	1	18	The present study	5.88235	1	17	19	39.44
915	挑战	4.67	1	18	The present study	6.86	1	18	Wang, Huang, Zhou, & Cai (2019)	3.17647	1	17	18	58.93
916	胶水	3.5	1	18	The present study	5.5	1	18	The present study	6.23529	1	17	14	4.23
917	保险	5.83	1	18	The present study	5.1	1	18	The present study	3.94118	1	17	18	51.66
918	危险	3.5	1	18	The present study	6.47	1	18	Wang, Huang, Zhou, & Cai (2019)	3.11765	1	17	15	170.24
919	活动	3.61	1	18	The present study	6.56	1	18	Wang, Huang, Zhou, & Cai (2019)	3.23529	1	17	15	83.26
920	伪装	5.39	1	18	The present study	5.13	1	18	Wang, Huang, Zhou, & Cai (2019)	3.23529	1	17	18	17.83
921	企鹅	4.06	1	18	The present study	5.15	1	18	The present study	6.47059	1	17	18	7.33
922	报告	4.89	1	18	The present study	6.2	1	18	Wang, Huang, Zhou, & Cai (2019)	4	1	17	14	116.61
923	东方	4.06	1	18	The present study	5.55	1	18	The present study	3.47059	1	17	9	5.75
924	皇帝	4.06	1	18	The present study	5.2	1	18	The present study	5	1	17	18	7.3
925	飓风	6	1	18	The present study	4.35	1	18	The present study	5.17647	1	17	16	7.93
926	杯子	2.83	1	18	The present study	7	1	18	Wang, Huang, Zhou, & Cai (2019)	6.58824	1	17	11	16.13
927	遇见	4.5	1	18	The present study	5.6	1	18	The present study	2.88235	1	17	16	34.94
928	抓住	3.06	1	18	The present study	6.27	1	18	Wang, Huang, Zhou, & Cai (2019)	3.70588	1	17	14	133.58
929	周末	3.44	1	18	The present study	6.48	1	18	Wang, Huang, Zhou, & Cai (2019)	3.88235	1	17	13	67.07
930	方法	3.89	1	18	The present study	5.9	1	18	The present study	3.11765	1	17	12	124.42
931	年轻	4.72	1	18	The present study	6.47	1	18	Wang, Huang, Zhou, & Cai (2019)	3.29412	1	17	15	112.56
932	眼镜	4.17	1	18	The present study	6.86	1	18	Wang, Huang, Zhou, & Cai (2019)	6.70588	1	17	27	23.82
933	黑暗	4.06	1	18	The present study	6	1	18	Wang, Huang, Zhou, & Cai (2019)	4.1875	1	17	25	48.74
934	迁移	5.83	1	18	The present study	4.75	1	18	The present study	3.5	1	17	17	1.22
935	粉末	4.44	1	18	The present study	5.25	1	18	The present study	5	1	17	15	3.16
936	数学	3.06	1	18	The present study	6.1	1	18	The present study	4.58824	1	17	21	21.91
937	客栈	5.17	1	18	The present study	5.07	1	18	Wang, Huang, Zhou, & Cai (2019)	5.88235	1	17	18	0.69
938	营养	4.94	1	18	The present study	5.85	1	18	The present study	3.47059	1	17	20	6.32
939	形状	3.39	1	18	The present study	5.95	1	18	The present study	3.82353	1	17	14	10.28
940	职员	5.5	1	18	The present study	5.1	1	18	The present study	5	1	17	18	9.3
941	公牛	4.5	1	18	The present study	4.7	1	18	The present study	5.88235	1	17	8	4.74
942	溪流	3.76	1	18	The present study	4.93	1	18	Wang, Huang, Zhou, & Cai (2019)	6	1	17	23	0.54
943	酒吧	5.89	1	18	The present study	4.8	1	18	The present study	5.94118	1	17	17	88.47
944	航海	5.33	1	18	The present study	4.45	1	18	The present study	4.35294	1	17	20	3.28
945	导师	6.89	1	18	The present study	6.1	1	18	The present study	5.41176	1	17	12	7.93
946	婚礼	4.33	1	18	The present study	6.13	1	18	Wang, Huang, Zhou, & Cai (2019)	5.11765	1	17	16	100.79
947	场景	5	1	18	The present study	5.47	1	18	Wang, Huang, Zhou, & Cai (2019)	3.82353	1	17	18	18.12
948	射击	5.33	1	18	The present study	5.38	1	18	Wang, Huang, Zhou, & Cai (2019)	4.70588	1	17	15	23.82
949	豆子	3.11	1	18	The present study	5.13	1	18	Wang, Huang, Zhou, & Cai (2019)	6.1875	1	17	10	8.82
950	金融	6.61	1	18	The present study	6.3	1	18	Wang, Huang, Zhou, & Cai (2019)	3.35294	1	17	24	6.14
951	内衣	5.17	1	18	The present study	6.33	1	18	Wang, Huang, Zhou, & Cai (2019)	6.23529	1	17	10	16.48
952	先锋	5.44	1	18	The present study	4.5	1	18	The present study	3.23529	1	17	18	1.91
953	浪费	3.61	1	18	The present study	6.48	1	18	Wang, Huang, Zhou, & Cai (2019)	3.05882	1	17	19	78.82
954	风格	5.33	1	18	The present study	6.33	1	18	Wang, Huang, Zhou, & Cai (2019)	3	1	17	14	51.06
955	威胁	5.41	1	18	The present study	5.4	1	18	Wang, Huang, Zhou, & Cai (2019)	2.82353	1	17	17	93.63
956	头盔	4.89	1	18	The present study	5.56	1	18	Wang, Huang, Zhou, & Cai (2019)	6.29412	1	17	16	10.73
957	敌人	4.28	1	18	The present study	6.07	1	18	Wang, Huang, Zhou, & Cai (2019)	4.41176	1	17	12	60.54
958	受伤	3.83	1	18	The present study	6.03	1	18	Wang, Huang, Zhou, & Cai (2019)	3.64706	1	17	14	84.72
959	商品	4.5	1	18	The present study	5.8	1	18	The present study	4.88235	1	17	20	7.72
960	学院	6.61	1	18	The present study	5.95	1	18	The present study	5	1	17	17	26.5
961	路线	4.94	1	18	The present study	5.88	1	18	Wang, Huang, Zhou, & Cai (2019)	4	1	17	21	17.89
962	帐篷	5.11	1	18	The present study	5.56	1	18	Wang, Huang, Zhou, & Cai (2019)	6	1	17	23	11.63
963	长度	3.67	1	18	The present study	5.8	1	18	The present study	4.29412	1	17	13	3.67
964	血液	4.5	1	18	The present study	6.27	1	18	Wang, Huang, Zhou, & Cai (2019)	5.47059	1	17	17	35.23
965	语法	5.78	1	18	The present study	5.4	1	18	The present study	3.82353	1	17	17	1.97
966	书店	3.67	1	18	The present study	6.15	1	18	The present study	6.05882	1	17	12	7.69
967	钢笔	3.89	1	18	The present study	6	1	18	The present study	6.64706	1	17	19	3.07
968	学期	3.5	1	18	The present study	6.5	1	18	The present study	4.29412	1	17	20	10.61
969	矿工	5.33	1	18	The present study	5.06	1	18	Wang, Huang, Zhou, & Cai (2019)	5.35294	1	17	11	4.89
970	地震	4.94	1	18	The present study	6.33	1	18	Wang, Huang, Zhou, & Cai (2019)	5.05882	1	17	21	14.49
971	听写	3.78	1	18	The present study	5.7	1	18	The present study	4.11765	1	17	12	0.21
972	理解	4.33	1	18	The present study	6.31	1	18	Wang, Huang, Zhou, & Cai (2019)	3.05882	1	17	24	152.77
973	科学	4.72	1	18	The present study	6.53	1	18	Wang, Huang, Zhou, & Cai (2019)	3.82353	1	17	17	41.7
974	数字	2.78	1	18	The present study	6.8	1	18	Wang, Huang, Zhou, & Cai (2019)	5.23529	1	17	19	42.48
975	笑声	2.89	1	18	The present study	6.2	1	18	The present study	4.47059	1	17	17	7.45
976	欺骗	4.44	1	18	The present study	6.13	1	18	Wang, Huang, Zhou, & Cai (2019)	3	1	17	24	30.44
977	牙医	4.56	1	18	The present study	5.35	1	18	The present study	5.82353	1	17	11	12.46
978	角色	4.67	1	18	The present study	6.47	1	18	Wang, Huang, Zhou, & Cai (2019)	3.58824	1	17	13	71.63
979	昨天	2.61	1	18	The present study	6.45	1	18	The present study	3.70588	1	17	13	133.64
980	理论	5.61	1	18	The present study	5.6	1	18	The present study	3	1	17	17	36.96
981	太阳	2.44	1	18	The present study	7	1	18	Wang, Huang, Zhou, & Cai (2019)	6	1	17	10	42.3
982	工匠	4.89	1	18	The present study	4.8	1	18	The present study	5.41176	1	17	9	1.07
983	野兽	4.44	1	18	The present study	4.73	1	18	Wang, Huang, Zhou, & Cai (2019)	5.23529	1	17	22	15.17
984	噪音	4.89	1	18	The present study	5.6	1	18	The present study	4.35294	1	17	25	11.77
985	网络	5.61	1	18	The present study	6.93	1	18	Wang, Huang, Zhou, & Cai (2019)	4.11765	1	17	15	29.36
986	争吵	4.39	1	18	The present study	5.93	1	18	Wang, Huang, Zhou, & Cai (2019)	3.64706	1	17	13	16.75
987	潜水	6	1	18	The present study	4.4	1	18	The present study	4.70588	1	17	19	10.94
988	部门	5.78	1	18	The present study	5.25	1	18	The present study	4.05882	1	17	13	45.49
989	钻石	4.67	1	18	The present study	5.63	1	18	Wang, Huang, Zhou, & Cai (2019)	6.17647	1	17	15	34.64
990	夜晚	3.17	1	18	The present study	6.93	1	18	Wang, Huang, Zhou, & Cai (2019)	4.47059	1	17	19	36.28
991	坦克	4.17	1	18	The present study	4.1	1	18	The present study	6.70588	1	17	15	9.96
992	指导	5.11	1	18	The present study	5.15	1	18	The present study	3.35294	1	17	15	21.85
993	诊所	4.56	1	18	The present study	5	1	18	The present study	5.64706	1	17	15	21.82
994	拳头	3.5	1	18	The present study	5.5	1	18	The present study	6.35294	1	17	15	10.34
995	聊天	4.56	1	18	The present study	6.6	1	18	Wang, Huang, Zhou, & Cai (2019)	4.05882	1	17	15	33.45
996	枕头	2.83	1	18	The present study	6.05	1	18	The present study	6.58824	1	17	13	14.52
997	小时	3.17	1	18	The present study	6.45	1	18	The present study	4.05882	1	17	10	349.04
998	个性	5.28	1	18	The present study	5.75	1	18	The present study	2.58824	1	17	11	27.01
999	交通	4.67	1	18	The present study	5.55	1	18	The present study	4.35294	1	17	16	28.59
1000	鞋子	2.56	1	18	The present study	6.69	1	18	Wang, Huang, Zhou, & Cai (2019)	6.52941	1	17	18	35.26
1001	地毯	3.83	1	18	The present study	6.13	1	18	Wang, Huang, Zhou, & Cai (2019)	6.41176	1	17	18	17.86
1002	猎人	4.39	1	18	The present study	6.1	1	18	Wang, Huang, Zhou, & Cai (2019)	5.64706	1	17	13	10.28
1003	鸡蛋	2.44	1	18	The present study	6.6	1	18	Wang, Huang, Zhou, & Cai (2019)	6.88235	1	17	18	21.43
1004	回复	4.89	1	18	The present study	5.6	1	18	The present study	3.58824	1	17	15	13.24
1005	棒球	5.83	1	18	The present study	4.45	1	18	The present study	6.47059	1	17	23	34.19
1006	相信	4.22	1	18	The present study	6.6	1	18	Wang, Huang, Zhou, & Cai (2019)	2.8125	1	17	18	766.07
1007	收入	5.22	1	18	The present study	5.35	1	18	The present study	3.94118	1	17	8	16.31
1008	需求	5.33	1	18	The present study	5.4	1	18	The present study	2.94118	1	17	21	9.78
1009	例子	4.44	1	18	The present study	5.5	1	18	The present study	3.58824	1	17	11	12.25
1010	观众	4.33	1	18	The present study	6.47	1	18	Wang, Huang, Zhou, & Cai (2019)	5.17647	1	17	12	74.61
1011	声音	3.22	1	18	The present study	6.25	1	18	Wang, Huang, Zhou, & Cai (2019)	4.70588	1	17	16	164.64
1012	自己	3	1	18	The present study	7	1	18	Wang, Huang, Zhou, & Cai (2019)	4.88235	1	17	9	1728.29
1013	到达	4	1	18	The present study	5.15	1	18	The present study	3.58824	1	17	14	57.14
1014	仲夏	6	1	18	The present study	4.25	1	18	The present study	4.17647	1	17	16	0.69
1015	夏天	2.67	1	18	You, Chen, & Dunlap (2009)	6.35	1	18	The present study	5.05882	1	17	14	31.75
1016	沙发	3.37	1	18	You, Chen, & Dunlap (2009)	6.43	1	18	Wang, Huang, Zhou, & Cai (2019)	6.41176	1	17	12	27.07
1017	图片	2.93	1	18	You, Chen, & Dunlap (2009)	6.35	1	18	The present study	5.47059	1	17	12	13.53
1018	动物	2.93	1	18	You, Chen, & Dunlap (2009)	6.15	1	18	The present study	4.88235	1	17	14	78.58
1019	天空	2.7	1	18	You, Chen, & Dunlap (2009)	6.4	1	18	The present study	5.52941	1	17	12	22.09
1020	演员	4	1	18	You, Chen, & Dunlap (2009)	6.47	1	18	Wang, Huang, Zhou, & Cai (2019)	5	1	17	21	85.58
1021	戒指	4.3	1	18	You, Chen, & Dunlap (2009)	6.43	1	18	Wang, Huang, Zhou, & Cai (2019)	6.58824	1	17	16	47.16
1022	铁路	3.93	1	18	You, Chen, & Dunlap (2009)	6.23	1	18	Wang, Huang, Zhou, & Cai (2019)	5.94118	1	17	23	7.24
1023	吉他	5.23	1	18	You, Chen, & Dunlap (2009)	4.9	1	18	The present study	6.52941	1	17	11	21.16
1024	大脑	3.47	1	18	You, Chen, & Dunlap (2009)	5.8	1	18	The present study	5.58824	1	17	13	43.55
1025	浴室	4.43	1	18	You, Chen, & Dunlap (2009)	6.15	1	18	The present study	5.64706	1	17	19	22.8
1026	盒子	2.4	1	18	You, Chen, & Dunlap (2009)	6.2	1	18	Wang, Huang, Zhou, & Cai (2019)	5.88235	1	17	14	43.61
1027	制服	5.5	1	18	You, Chen, & Dunlap (2009)	4.8	1	18	The present study	5.29412	1	17	16	26.11
1028	客人	3.13	1	18	You, Chen, & Dunlap (2009)	5.45	1	18	The present study	5.35294	1	17	11	57.8
1029	木头	2.7	1	18	You, Chen, & Dunlap (2009)	5.25	1	18	The present study	6.05882	1	17	9	13.56
1030	地球	3.9	1	18	You, Chen, & Dunlap (2009)	6.4	1	18	Wang, Huang, Zhou, & Cai (2019)	5.76471	1	17	17	68.35
1031	罪犯	4.6	1	18	You, Chen, & Dunlap (2009)	5.73	1	18	Wang, Huang, Zhou, & Cai (2019)	4.94118	1	17	18	43.49
1032	女孩	3.03	1	18	You, Chen, & Dunlap (2009)	6.44	1	18	Wang, Huang, Zhou, & Cai (2019)	5.76471	1	17	12	393.39
1033	农民	3.4	1	18	You, Chen, & Dunlap (2009)	5.8	1	18	The present study	5.41176	1	17	11	7.3
1034	被子	2.43	1	18	You, Chen, & Dunlap (2009)	6.05	1	18	The present study	6.58824	1	17	13	3.7
1035	手臂	2.83	1	18	You, Chen, & Dunlap (2009)	6.13	1	18	Wang, Huang, Zhou, & Cai (2019)	6.76471	1	17	21	24.86
1036	糖果	2.37	1	18	You, Chen, & Dunlap (2009)	6.2	1	18	Wang, Huang, Zhou, & Cai (2019)	6.29412	1	17	24	16.9
1037	阳台	3.77	1	18	You, Chen, & Dunlap (2009)	5.65	1	18	The present study	5.88235	1	17	11	7.9
1038	尾巴	2.6	1	18	You, Chen, & Dunlap (2009)	5.1	1	18	The present study	6.11765	1	17	11	11.63
1039	身体	2.97	1	18	You, Chen, & Dunlap (2009)	6.15	1	18	The present study	5.05882	1	17	14	142.01
1040	海洋	3.77	1	18	You, Chen, & Dunlap (2009)	6.07	1	18	Wang, Huang, Zhou, & Cai (2019)	5.35294	1	17	19	13.47
1041	瓶子	2.53	1	18	You, Chen, & Dunlap (2009)	6.17	1	18	Wang, Huang, Zhou, & Cai (2019)	6.23529	1	17	13	14.96
1042	信封	4.07	1	18	You, Chen, & Dunlap (2009)	6.27	1	18	Wang, Huang, Zhou, & Cai (2019)	6.29412	1	17	18	9.78
1043	教授	5.6	1	18	You, Chen, & Dunlap (2009)	6.6	1	18	Wang, Huang, Zhou, & Cai (2019)	5.35294	1	17	22	56.58
1044	院子	2.7	1	18	You, Chen, & Dunlap (2009)	5.81	1	18	Wang, Huang, Zhou, & Cai (2019)	5.47059	1	17	12	11.33
1045	毛衣	2.87	1	18	You, Chen, & Dunlap (2009)	6.05	1	18	The present study	6.05882	1	17	10	9.99
1046	父亲	2.83	1	18	You, Chen, & Dunlap (2009)	6.87	1	18	Wang, Huang, Zhou, & Cai (2019)	6	1	17	13	369.61
1047	雪人	3.17	1	18	You, Chen, & Dunlap (2009)	5.2	1	18	The present study	5.58824	1	17	13	1.67
1048	文章	4.13	1	18	You, Chen, & Dunlap (2009)	6.2	1	18	Wang, Huang, Zhou, & Cai (2019)	4.64706	1	17	15	33.09
1049	沙漠	4.3	1	18	You, Chen, & Dunlap (2009)	5.25	1	18	The present study	5.64706	1	17	20	20.18
1050	钢铁	4.13	1	18	You, Chen, & Dunlap (2009)	4.7	1	18	The present study	5.52941	1	17	19	4.11
1051	肩膀	2.9	1	18	You, Chen, & Dunlap (2009)	6.1	1	18	Wang, Huang, Zhou, & Cai (2019)	6.41176	1	17	22	20.45
1052	面具	3.93	1	18	You, Chen, & Dunlap (2009)	5.1	1	18	The present study	6	1	17	17	19.94
1053	医生	2.93	1	18	You, Chen, & Dunlap (2009)	6.79	1	18	Wang, Huang, Zhou, & Cai (2019)	5.82353	1	17	12	467.38
